# Supplementary material for: 1-Phenyl-3H-2,3-benzodiazepin-4(5H)-one
Source: Acta Crystallogr Sect E Struct Rep Online. 2012 Jul 14;68(Pt 8):o2443. doi: 10.1107/S1600536812031327 (PMC3414357; doi:10.1107/S1600536812031327)
Supplement: Supplementary file 1 [file e-68-o2443-sup1.cif]

##############################################################################
#                                                                            #
# This CIF contains the data in a paper accepted for publication in          #
# Acta Crystallographica Section E. It conforms to the requirements of       #
# Notes for Authors for Acta Crystallographica Section E, and has been       #
# peer reviewed under the auspices of the IUCr Commission on Journals.       #
#                                                                            #
# Full details of the Crystallographic Information File format               #
# are given in the paper "The Crystallographic Information File (CIF):       #
# a New Standard Archive File for Crystallography" by S. R. Hall, F. H.      #
# Allen and I. D. Brown [Acta Cryst. (1991), A47, 655-685].                  #
#                                                                            #
# The current version of the core CIF dictionary is obtainable from          #
# ftp://ftp.iucr.org/pub/cif_core.dic.                                       #
#                                                                            #
# Software is freely available for graphical display of the structure(s)     #
# in this CIF. For information consult the CIF software page                 #
# http://www.iucr.org/resources/cif/software.                                #
#                                                                            #
# This file may be used for bona fide research purposes within the           #
# scientific community so long as proper attribution is given to the journal # 
# article from which it was obtained.                                        #
#                                                                            #
##############################################################################
data_global
_audit_creation_method     SHELXL-97
_journal_date_recd_electronic     2012-07-05
_journal_date_accepted     2012-07-10
_journal_name_full     'Acta Crystallographica, Section E'
_journal_year     2012
_journal_volume     68
_journal_issue      8
_journal_page_first     o2443
_journal_page_last     o2443
_journal_paper_category     QO
_journal_paper_doi     10.1107/S1600536812031327
_journal_coeditor_code     ZS2221
_publ_contact_author
;
     Dr. Seik Weng Ng
     Department of Chemistry
     University of Malaya
     50603 Kuala Lumpur
     Malaysia
;
_publ_contact_author_email     seikweng@um.edu.my
_publ_contact_author_fax     '03 7967 4193'
_publ_contact_author_phone     '03 7967 6778'
_publ_section_title
;
1-Phenyl-3<i>H</i>-2,3-benzodiazepin-4(5<i>H</i>)-one
;
loop_
    _publ_author_name
    _publ_author_address
    'Daouda, Ballo'
;
Laboratoire de Chimie Organique H\'et\'erocyclique
P\^ole de Comp\'etences Pharmacochimie
Universit\'e Mohammed V-Agdal
BP 1014 Avenue Ibn Batout
Rabat
Morocco
;
    'Bihel, Fr\'ed\'eric'
;
Laboratoire d'Innovation Th\'erapeutique UMR CNRS/UdS 7200
Facult\'e de Pharmacie de Strasbourg
74 route du Rhin, BP 24 67401 ILLKIRCH Cedex
France
;
    'Doumbia, Mouhamadou Lamine'
;
Laboratoire de Chimie Organique H\'et\'erocyclique
P\^ole de Comp\'etences Pharmacochimie
Universit\'e Mohammed V-Agdal
BP 1014 Avenue Ibn Batout
Rabat
Morocco
;
    'Essassi, El Mokhtar'
;
Laboratoire de Chimie Organique H\'et\'erocyclique
P\^ole de Comp\'etences Pharmacochimie
Universit\'e Mohammed V-Agdal
BP 1014 Avenue Ibn Batout
Rabat
Morocco
;
    'Ng, Seik Weng'
;
     Department of Chemistry
     University of Malaya
     50603 Kuala Lumpur
     Malaysia
     Chemistry Department
     King Abdulaziz University
     PO Box 80203, Jeddah
     Saudi Arabia
;
data_I
_audit_creation_method     SHELXL-97
_chemical_name_systematic
;
1-Phenyl-3<i>H</i>-2,3-benzodiazepin-4(5<i>H</i>)-one
;
_chemical_name_common     ?
_chemical_formula_moiety     'C15 H12 N2 O'
_chemical_formula_sum     'C15 H12 N2 O'
_chemical_formula_iupac     'C15 H12 N2 O'
_chemical_formula_weight     236.27
_chemical_melting_point     ?
_symmetry_cell_setting     orthorhombic
_symmetry_space_group_name_H-M     'P 21 21 21'
_symmetry_space_group_name_Hall     'P 2ac 2ab'
loop_
    _symmetry_equiv_pos_as_xyz
    'x, y, z'
    '-x+1/2, -y, z+1/2'
    '-x, y+1/2, -z+1/2'
    'x+1/2, -y+1/2, -z'
_cell_length_a     5.47180(10)
_cell_length_b     8.40200(10)
_cell_length_c     26.3250(5)
_cell_angle_alpha     90.00
_cell_angle_beta     90.00
_cell_angle_gamma     90.00
_cell_volume     1210.27(4)
_cell_formula_units_Z     4
_cell_measurement_reflns_used     4920
_cell_measurement_theta_min     2.8762
_cell_measurement_theta_max     32.6936
_cell_measurement_temperature     293(2)
_exptl_crystal_description     prism
_exptl_crystal_colour     colorless
_exptl_crystal_size_max     0.23
_exptl_crystal_size_mid     0.20
_exptl_crystal_size_min     0.17
_exptl_crystal_density_diffrn     1.297
_exptl_crystal_density_meas     ?
_exptl_crystal_density_method     'not measured'
_exptl_crystal_F_000     496
_exptl_absorpt_coefficient_mu     0.083
_exptl_absorpt_correction_type     none
_diffrn_ambient_temperature     293(2)
_diffrn_radiation_type     MoK\a
_diffrn_radiation_wavelength     0.71073
_diffrn_radiation_source     'fine-focus sealed tube'
_diffrn_radiation_monochromator     graphite
_diffrn_measurement_device_type     'Bruker APEX DUO CCD'
_diffrn_measurement_method     '\w scans'
_diffrn_detector_area_resol_mean     ?
_diffrn_reflns_number     9472
_diffrn_reflns_av_R_equivalents     0.0211
_diffrn_reflns_av_sigmaI/netI     0.0154
_diffrn_reflns_theta_min     2.88
_diffrn_reflns_theta_max     30.00
_diffrn_reflns_theta_full     30.00
_diffrn_measured_fraction_theta_max     0.998
_diffrn_measured_fraction_theta_full     0.998
_diffrn_reflns_limit_h_min     -7
_diffrn_reflns_limit_h_max     7
_diffrn_reflns_limit_k_min     -10
_diffrn_reflns_limit_k_max     11
_diffrn_reflns_limit_l_min     -37
_diffrn_reflns_limit_l_max     35
_diffrn_standards_number     0
_diffrn_standards_interval_count     .
_diffrn_standards_interval_time     .
_diffrn_standards_decay_%     ?
_reflns_number_total     2063
_reflns_number_gt     1899
_reflns_threshold_expression     I>2\s(I)
_refine_ls_structure_factor_coef     Fsqd
_refine_ls_matrix_type     full
_refine_ls_R_factor_all     0.0439
_refine_ls_R_factor_gt     0.0400
_refine_ls_wR_factor_gt     0.1106
_refine_ls_wR_factor_ref     0.1151
_refine_ls_goodness_of_fit_ref     1.037
_refine_ls_restrained_S_all     1.037
_refine_ls_number_reflns     2063
_refine_ls_number_parameters     211
_refine_ls_number_restraints     0
_refine_ls_hydrogen_treatment     refall
_refine_ls_weighting_scheme     calc
_refine_ls_weighting_details
         'calc w=1/[\s^2^(Fo^2^)+(0.0814P)^2^+0.0803P] where P=(Fo^2^+2Fc^2^)/3'
_atom_sites_solution_hydrogens     geom
_atom_sites_solution_primary     direct
_atom_sites_solution_secondary     difmap
_refine_ls_shift/su_max     0.001
_refine_ls_shift/su_mean     0.001
_refine_diff_density_max     0.269
_refine_diff_density_min     -0.173
_refine_ls_extinction_method     none
_refine_ls_extinction_coef     ?
loop_
    _atom_type_symbol
    _atom_type_description
    _atom_type_scat_dispersion_real
    _atom_type_scat_dispersion_imag
    _atom_type_scat_source
    'C' 'C' 0.0033 0.0000
                         'International Tables Vol C Tables 4.2.6.8 and 6.1.1.4'
    'H' 'H' 0.0000 0.0000
                         'International Tables Vol C Tables 4.2.6.8 and 6.1.1.4'
    'N' 'N' 0.0061 0.0000
                         'International Tables Vol C Tables 4.2.6.8 and 6.1.1.4'
    'O' 'O' 0.0106 0.0000
                         'International Tables Vol C Tables 4.2.6.8 and 6.1.1.4'
_computing_data_collection     'APEX2 (Bruker, 2010)'
_computing_cell_refinement     'SAINT (Bruker, 2010)'
_computing_data_reduction     'SAINT (Bruker, 2010)'
_computing_structure_solution     'SHELXS97 (Sheldrick, 2008)'
_computing_structure_refinement     'SHELXL97 (Sheldrick, 2008)'
_computing_molecular_graphics     'X-SEED (Barbour, 2001)'
_computing_publication_material     'publCIF (Westrip, 2010)'
loop_
    _atom_site_type_symbol
    _atom_site_label
    _atom_site_fract_x
    _atom_site_fract_y
    _atom_site_fract_z
    _atom_site_U_iso_or_equiv
    _atom_site_adp_type
    _atom_site_calc_flag
    _atom_site_refinement_flags
    _atom_site_occupancy
    _atom_site_symmetry_multiplicity
    _atom_site_disorder_assembly
    _atom_site_disorder_group
    O O1 -0.1095(3) 0.36819(18) -0.01027(5) 0.0604(4) Uani d . 1 1 . .
    N N1 0.1515(3) 0.37477(15) 0.11324(4) 0.0380(3) Uani d . 1 1 . .
    N N2 0.1083(3) 0.36162(16) 0.06118(5) 0.0413(3) Uani d . 1 1 . .
    C C1 -0.0928(3) 0.40531(19) 0.03479(6) 0.0424(3) Uani d . 1 1 . .
    C C2 -0.2805(3) 0.5014(2) 0.06309(7) 0.0477(4) Uani d . 1 1 . .
    C C3 -0.1668(3) 0.6578(2) 0.07707(5) 0.0382(3) Uani d . 1 1 . .
    C C4 0.0289(3) 0.65874(16) 0.11127(5) 0.0329(3) Uani d . 1 1 . .
    C C5 0.1167(3) 0.51028(16) 0.13530(5) 0.0319(3) Uani d . 1 1 . .
    C C6 -0.2431(4) 0.8013(3) 0.05550(7) 0.0520(4) Uani d . 1 1 . .
    C C7 -0.1259(5) 0.9415(2) 0.06675(7) 0.0582(5) Uani d . 1 1 . .
    C C8 0.0708(5) 0.9426(2) 0.09960(7) 0.0545(5) Uani d . 1 1 . .
    C C9 0.1462(4) 0.80259(19) 0.12240(6) 0.0420(4) Uani d . 1 1 . .
    C C10 0.1850(3) 0.51417(17) 0.19011(5) 0.0336(3) Uani d . 1 1 . .
    C C11 0.3855(3) 0.4275(2) 0.20722(6) 0.0468(4) Uani d . 1 1 . .
    C C12 0.4501(4) 0.4305(3) 0.25822(7) 0.0570(5) Uani d . 1 1 . .
    C C13 0.3130(4) 0.5173(3) 0.29244(6) 0.0555(5) Uani d . 1 1 . .
    C C14 0.1132(4) 0.6027(2) 0.27610(6) 0.0514(4) Uani d . 1 1 . .
    C C15 0.0503(3) 0.6029(2) 0.22465(6) 0.0419(3) Uani d . 1 1 . .
    H H2 0.201(5) 0.287(3) 0.0465(9) 0.057(6) Uiso d . 1 1 . .
    H H21 -0.325(5) 0.439(3) 0.0955(8) 0.052(6) Uiso d . 1 1 . .
    H H22 -0.422(6) 0.513(3) 0.0425(10) 0.074(8) Uiso d . 1 1 . .
    H H6 -0.385(5) 0.794(3) 0.0333(10) 0.072(8) Uiso d . 1 1 . .
    H H7 -0.183(6) 1.042(4) 0.0503(10) 0.082(9) Uiso d . 1 1 . .
    H H8 0.146(5) 1.046(3) 0.1093(9) 0.063(7) Uiso d . 1 1 . .
    H H9 0.288(4) 0.803(3) 0.1463(8) 0.051(5) Uiso d . 1 1 . .
    H H11 0.486(6) 0.358(3) 0.1827(9) 0.067(7) Uiso d . 1 1 . .
    H H12 0.595(5) 0.365(3) 0.2686(9) 0.057(6) Uiso d . 1 1 . .
    H H13 0.349(6) 0.514(4) 0.3290(10) 0.087(9) Uiso d . 1 1 . .
    H H14 0.015(6) 0.672(3) 0.2998(9) 0.065(7) Uiso d . 1 1 . .
    H H15 -0.088(5) 0.666(3) 0.2125(8) 0.059(6) Uiso d . 1 1 . .
loop_
    _atom_site_aniso_label
    _atom_site_aniso_U_11
    _atom_site_aniso_U_22
    _atom_site_aniso_U_33
    _atom_site_aniso_U_12
    _atom_site_aniso_U_13
    _atom_site_aniso_U_23
    O1 0.0822(9) 0.0608(8) 0.0383(6) -0.0207(8) -0.0137(6) -0.0071(5)
    N1 0.0475(7) 0.0350(6) 0.0315(5) 0.0012(6) -0.0012(5) -0.0018(4)
    N2 0.0526(8) 0.0387(6) 0.0328(6) -0.0001(6) -0.0006(5) -0.0077(5)
    C1 0.0505(8) 0.0393(7) 0.0374(7) -0.0179(7) -0.0053(6) -0.0008(5)
    C2 0.0350(7) 0.0592(10) 0.0490(8) -0.0102(7) -0.0059(6) 0.0025(8)
    C3 0.0339(7) 0.0451(7) 0.0358(6) 0.0030(6) 0.0004(5) 0.0026(5)
    C4 0.0374(6) 0.0324(6) 0.0289(5) 0.0017(6) 0.0023(5) 0.0007(5)
    C5 0.0341(6) 0.0320(6) 0.0296(5) -0.0008(5) -0.0007(5) 0.0005(5)
    C6 0.0492(10) 0.0595(10) 0.0474(8) 0.0156(9) -0.0022(8) 0.0102(8)
    C7 0.0819(14) 0.0437(9) 0.0490(9) 0.0177(10) 0.0068(10) 0.0132(7)
    C8 0.0848(14) 0.0341(7) 0.0446(8) -0.0021(9) 0.0065(9) 0.0037(6)
    C9 0.0577(10) 0.0346(6) 0.0339(6) -0.0051(7) -0.0014(7) -0.0005(5)
    C10 0.0381(7) 0.0336(6) 0.0292(5) -0.0008(6) -0.0012(5) 0.0015(5)
    C11 0.0477(9) 0.0566(9) 0.0362(7) 0.0121(8) -0.0011(6) 0.0046(6)
    C12 0.0551(10) 0.0753(13) 0.0408(8) 0.0099(11) -0.0076(7) 0.0116(8)
    C13 0.0683(12) 0.0683(11) 0.0300(6) -0.0056(11) -0.0064(7) 0.0053(7)
    C14 0.0671(11) 0.0554(9) 0.0318(7) 0.0003(9) 0.0054(7) -0.0036(7)
    C15 0.0489(8) 0.0424(8) 0.0345(6) 0.0050(7) 0.0021(6) -0.0002(6)
loop_
    _geom_bond_atom_site_label_1
    _geom_bond_atom_site_label_2
    _geom_bond_site_symmetry_2
    _geom_bond_distance
    _geom_bond_publ_flag
    O1 C1 . 1.2301(19) ?
    N1 C5 . 1.2922(18) ?
    N1 N2 . 1.3951(16) ?
    N2 C1 . 1.352(2) ?
    N2 H2 . 0.90(3) ?
    C1 C2 . 1.504(3) ?
    C2 C3 . 1.500(3) ?
    C2 H21 . 1.03(2) ?
    C2 H22 . 0.95(3) ?
    C3 C6 . 1.397(2) ?
    C3 C4 . 1.399(2) ?
    C4 C9 . 1.400(2) ?
    C4 C5 . 1.4790(19) ?
    C5 C10 . 1.4907(17) ?
    C6 C7 . 1.374(3) ?
    C6 H6 . 0.97(3) ?
    C7 C8 . 1.380(3) ?
    C7 H7 . 1.00(3) ?
    C8 C9 . 1.383(2) ?
    C8 H8 . 1.00(3) ?
    C9 H9 . 1.00(2) ?
    C10 C15 . 1.388(2) ?
    C10 C11 . 1.392(2) ?
    C11 C12 . 1.389(2) ?
    C11 H11 . 1.03(3) ?
    C12 C13 . 1.381(3) ?
    C12 H12 . 1.00(3) ?
    C13 C14 . 1.377(3) ?
    C13 H13 . 0.98(3) ?
    C14 C15 . 1.398(2) ?
    C14 H14 . 1.01(3) ?
    C15 H15 . 0.98(3) ?
loop_
    _geom_angle_atom_site_label_1
    _geom_angle_atom_site_label_2
    _geom_angle_atom_site_label_3
    _geom_angle_site_symmetry_1
    _geom_angle_site_symmetry_3
    _geom_angle
    _geom_angle_publ_flag
    C5 N1 N2 . . 119.10(12) ?
    C1 N2 N1 . . 128.39(15) ?
    C1 N2 H2 . . 115.5(15) ?
    N1 N2 H2 . . 112.5(15) ?
    O1 C1 N2 . . 119.15(18) ?
    O1 C1 C2 . . 124.27(17) ?
    N2 C1 C2 . . 116.56(14) ?
    C3 C2 C1 . . 107.98(13) ?
    C3 C2 H21 . . 109.8(13) ?
    C1 C2 H21 . . 107.4(13) ?
    C3 C2 H22 . . 112.8(17) ?
    C1 C2 H22 . . 109.2(17) ?
    H21 C2 H22 . . 109(2) ?
    C6 C3 C4 . . 119.03(16) ?
    C6 C3 C2 . . 122.19(15) ?
    C4 C3 C2 . . 118.73(14) ?
    C3 C4 C9 . . 119.40(14) ?
    C3 C4 C5 . . 121.27(13) ?
    C9 C4 C5 . . 119.32(13) ?
    N1 C5 C4 . . 126.78(12) ?
    N1 C5 C10 . . 114.67(12) ?
    C4 C5 C10 . . 118.49(12) ?
    C7 C6 C3 . . 120.88(17) ?
    C7 C6 H6 . . 123.6(17) ?
    C3 C6 H6 . . 115.5(17) ?
    C6 C7 C8 . . 120.30(16) ?
    C6 C7 H7 . . 119.1(18) ?
    C8 C7 H7 . . 120.6(18) ?
    C7 C8 C9 . . 119.94(18) ?
    C7 C8 H8 . . 119.2(16) ?
    C9 C8 H8 . . 120.6(16) ?
    C8 C9 C4 . . 120.42(16) ?
    C8 C9 H9 . . 120.3(14) ?
    C4 C9 H9 . . 119.3(14) ?
    C15 C10 C11 . . 119.20(14) ?
    C15 C10 C5 . . 120.85(13) ?
    C11 C10 C5 . . 119.95(13) ?
    C12 C11 C10 . . 120.27(16) ?
    C12 C11 H11 . . 118.7(15) ?
    C10 C11 H11 . . 121.0(15) ?
    C13 C12 C11 . . 120.13(18) ?
    C13 C12 H12 . . 122.8(13) ?
    C11 C12 H12 . . 117.0(14) ?
    C14 C13 C12 . . 120.21(15) ?
    C14 C13 H13 . . 118.6(19) ?
    C12 C13 H13 . . 121.1(19) ?
    C13 C14 C15 . . 119.92(17) ?
    C13 C14 H14 . . 122.0(15) ?
    C15 C14 H14 . . 117.9(15) ?
    C10 C15 C14 . . 120.24(16) ?
    C10 C15 H15 . . 119.1(13) ?
    C14 C15 H15 . . 120.6(13) ?
loop_
    _geom_torsion_atom_site_label_1
    _geom_torsion_atom_site_label_2
    _geom_torsion_atom_site_label_3
    _geom_torsion_atom_site_label_4
    _geom_torsion_site_symmetry_1
    _geom_torsion_site_symmetry_2
    _geom_torsion_site_symmetry_3
    _geom_torsion_site_symmetry_4
    _geom_torsion
    _geom_torsion_publ_flag
    C5 N1 N2 C1 . . . . -51.1(2) ?
    N1 N2 C1 O1 . . . . -171.86(15) ?
    N1 N2 C1 C2 . . . . 9.7(2) ?
    O1 C1 C2 C3 . . . . -113.71(17) ?
    N2 C1 C2 C3 . . . . 64.68(19) ?
    C1 C2 C3 C6 . . . . 112.02(18) ?
    C1 C2 C3 C4 . . . . -65.26(18) ?
    C6 C3 C4 C9 . . . . -1.1(2) ?
    C2 C3 C4 C9 . . . . 176.25(15) ?
    C6 C3 C4 C5 . . . . 179.85(15) ?
    C2 C3 C4 C5 . . . . -2.8(2) ?
    N2 N1 C5 C4 . . . . 1.2(2) ?
    N2 N1 C5 C10 . . . . -175.89(13) ?
    C3 C4 C5 N1 . . . . 44.0(2) ?
    C9 C4 C5 N1 . . . . -135.03(17) ?
    C3 C4 C5 C10 . . . . -139.02(14) ?
    C9 C4 C5 C10 . . . . 41.9(2) ?
    C4 C3 C6 C7 . . . . 1.2(3) ?
    C2 C3 C6 C7 . . . . -176.05(19) ?
    C3 C6 C7 C8 . . . . 0.2(3) ?
    C6 C7 C8 C9 . . . . -1.7(3) ?
    C7 C8 C9 C4 . . . . 1.8(3) ?
    C3 C4 C9 C8 . . . . -0.4(2) ?
    C5 C4 C9 C8 . . . . 178.66(15) ?
    N1 C5 C10 C15 . . . . -144.11(15) ?
    C4 C5 C10 C15 . . . . 38.6(2) ?
    N1 C5 C10 C11 . . . . 35.6(2) ?
    C4 C5 C10 C11 . . . . -141.71(16) ?
    C15 C10 C11 C12 . . . . -0.2(3) ?
    C5 C10 C11 C12 . . . . -179.95(18) ?
    C10 C11 C12 C13 . . . . 1.1(3) ?
    C11 C12 C13 C14 . . . . -0.7(3) ?
    C12 C13 C14 C15 . . . . -0.6(3) ?
    C11 C10 C15 C14 . . . . -1.1(3) ?
    C5 C10 C15 C14 . . . . 178.62(16) ?
    C13 C14 C15 C10 . . . . 1.5(3) ?
loop_
    _geom_hbond_atom_site_label_D
    _geom_hbond_atom_site_label_H
    _geom_hbond_atom_site_label_A
    _geom_hbond_site_symmetry_A
    _geom_hbond_distance_DH
    _geom_hbond_distance_HA
    _geom_hbond_distance_DA
    _geom_hbond_angle_DHA
    N2 H2 O1 4 0.90(3) 1.92(3) 2.812(2) 176(2)
