# Supplementary material for: 1-Phenyl-3H-2,3-benzodiazepin-4(5H)-one
Source: Acta Crystallogr Sect E Struct Rep Online. 2012 Jul 14;68(Pt 8):o2443. doi: 10.1107/S1600536812031327 (PMC3414357; doi:10.1107/S1600536812031327)
Supplement: Supplementary file 2 [file e-68-o2443-Isup2.hkl]

# 
# h,k,l, Fc-squared, Fo-squared, sigma(Fo-squared) and status flag 
# 
data_I
_shelx_title '  P212121  1461 Friedel pairs' 
_shelx_refln_list_code          4 
_shelx_F_calc_maximum       96.31 
_exptl_crystal_F_000       496.00 
_reflns_d_resolution_high  0.7108 
 
loop_ 
 _symmetry_equiv_pos_as_xyz 
 'x, y, z' 
 '-x+1/2, -y, z+1/2' 
 '-x, y+1/2, -z+1/2' 
 'x+1/2, -y+1/2, -z' 
 
_cell_length_a     5.4718 
_cell_length_b     8.4020 
_cell_length_c    26.3250 
_cell_angle_alpha  90.000 
_cell_angle_beta   90.000 
_cell_angle_gamma  90.000 
 
_shelx_F_squared_multiplier     1.000 
 
loop_ 
 _refln_index_h 
 _refln_index_k 
 _refln_index_l 
 _refln_F_squared_calc 
 _refln_F_squared_meas 
 _refln_F_squared_sigma 
 _refln_observed_status 
   2   0   0        1.83        1.60      0.21 o 
   4   0   0      882.56      963.39     20.97 o 
   6   0   0        0.45        0.24      0.64 o 
   1   1   0     3340.17     3391.41     29.94 o 
   2   1   0      351.60      422.18      4.17 o 
   3   1   0      442.18      511.81      5.60 o 
   4   1   0      338.73      351.83      3.99 o 
   5   1   0       15.76       16.05      0.74 o 
   6   1   0        4.87        4.61      0.55 o 
   7   1   0        0.86        2.12      0.60 o 
   1   2   0        0.04       -0.23      0.15 o 
   2   2   0        3.76        4.34      0.36 o 
   3   2   0      579.80      583.93      5.77 o 
   4   2   0       89.70       97.87      1.11 o 
   5   2   0       64.33       61.99      1.51 o 
   6   2   0        3.27        4.54      0.56 o 
   7   2   0        0.00        0.29      1.13 o 
   1   3   0      268.69      290.16      3.20 o 
   2   3   0      486.46      531.55      5.79 o 
   3   3   0       65.81       72.18      0.94 o 
   4   3   0      324.09      333.44      3.84 o 
   5   3   0      167.52      157.59      3.03 o 
   6   3   0        4.19        4.47      0.86 o 
   7   3   0        2.00        3.96      1.02 o 
   0   4   0     1319.99     1300.33     19.88 o 
   1   4   0        6.42        7.32      0.21 o 
   2   4   0      864.24      921.59     10.26 o 
   3   4   0       11.21       14.49      1.12 o 
   4   4   0      145.39      136.06      1.99 o 
   5   4   0       10.60        9.96      0.51 o 
   6   4   0        0.02        0.89      0.49 o 
   7   4   0        0.24        0.03      0.96 o 
   1   5   0        1.49        1.41      0.19 o 
   2   5   0      288.60      285.67      3.75 o 
   3   5   0       31.57       31.82      0.61 o 
   4   5   0       17.75       16.11      0.51 o 
   5   5   0        2.98        2.76      0.39 o 
   6   5   0        5.23        4.37      1.00 o 
   0   6   0      197.95      158.05      3.96 o 
   1   6   0        5.84        6.29      0.28 o 
   2   6   0      145.37      155.59      2.79 o 
   3   6   0       19.36       20.73      0.63 o 
   4   6   0       11.78        8.55      0.45 o 
   5   6   0       11.71       10.56      0.73 o 
   6   6   0       15.17       16.78      1.42 o 
   1   7   0       15.38       18.50      2.28 o 
   2   7   0        5.21        7.31      0.64 o 
   3   7   0       44.32       40.81      1.23 o 
   4   7   0        4.90        6.52      0.66 o 
   5   7   0       17.68       20.43      0.99 o 
   6   7   0        0.01       -0.03      1.06 o 
   0   8   0       39.68       41.40      1.77 o 
   1   8   0        0.31       -0.51      0.54 o 
   2   8   0       14.00       14.49      0.83 o 
   3   8   0        5.13        4.93      0.67 o 
   4   8   0        6.41        8.67      0.73 o 
   5   8   0        5.96        6.97      0.77 o 
   1   9   0       26.36       27.38      1.17 o 
   2   9   0       59.47       56.94      1.57 o 
   3   9   0        1.67        2.84      0.69 o 
   4   9   0        1.07        0.91      0.95 o 
   0  10   0       12.26       13.14      1.34 o 
   1  10   0        7.11        6.92      0.80 o 
   2  10   0       23.94       25.10      1.17 o 
   3  10   0        0.12       -1.01      0.84 o 
   4  10   0        0.63        1.18      0.76 o 
   1  11   0        0.15        1.10      0.80 o 
   2  11   0       12.21       14.29      1.07 o 
   1   0   1     4710.65     4440.28     68.17 o 
   2   0   1      256.76      263.10      5.70 o 
   3   0   1      243.60      248.94      3.30 o 
   4   0   1        8.18        7.07      0.92 o 
   5   0   1        6.80        7.11      0.52 o 
   6   0   1       10.26        9.94      0.65 o 
   7   0   1        7.53        8.96      0.75 o 
   1   1   1     1110.94     1138.75      8.65 o 
   2   1   1      390.48      392.41      2.90 o 
   3   1   1      118.69      138.05      1.16 o 
   4   1   1      171.89      165.49      1.40 o 
   5   1   1       37.08       33.14      0.59 o 
   6   1   1       10.44       11.33      0.48 o 
   7   1   1        8.94        9.44      0.53 o 
   0   2   1      263.04      234.27      2.43 o 
   1   2   1       72.84       72.55      0.58 o 
   2   2   1       81.23       93.81      0.85 o 
   3   2   1        5.29        3.95      0.12 o 
   4   2   1       95.53       89.34      0.89 o 
   5   2   1      108.72      111.49      1.51 o 
   6   2   1       14.74       14.89      0.59 o 
   7   2   1        1.80        3.71      0.57 o 
   0   3   1     1340.53     1362.54     19.73 o 
   1   3   1     1869.24     1938.53     15.09 o 
   2   3   1       77.85       88.69      0.82 o 
   3   3   1       32.43       28.18      0.48 o 
   4   3   1      137.73      131.05      1.15 o 
   5   3   1       23.26       23.14      0.57 o 
   6   3   1        9.37        9.91      0.47 o 
   7   3   1        0.67        1.14      0.49 o 
   0   4   1       28.23       26.97      0.65 o 
   1   4   1      403.14      446.60      3.51 o 
   2   4   1      501.50      524.78      4.11 o 
   3   4   1       37.98       41.88      0.49 o 
   4   4   1       25.28       22.74      0.62 o 
   5   4   1       84.61       80.52      0.97 o 
   6   4   1        1.62        2.03      0.45 o 
   7   4   1        0.36        0.90      0.67 o 
   0   5   1      439.07      411.29      5.25 o 
   1   5   1      170.80      170.55      1.41 o 
   2   5   1       40.77       41.55      0.56 o 
   3   5   1       38.75       34.86      0.50 o 
   4   5   1       73.40       72.39      0.84 o 
   5   5   1       24.19       25.50      0.54 o 
   6   5   1        8.99        9.25      1.05 o 
   0   6   1       56.76       58.71      1.14 o 
   1   6   1       89.12       80.53      0.97 o 
   2   6   1      195.94      189.11      1.87 o 
   3   6   1       30.47       29.04      0.75 o 
   4   6   1        3.87        3.80      0.37 o 
   5   6   1        5.43        6.90      0.78 o 
   6   6   1        5.38        6.33      0.82 o 
   0   7   1      620.92      580.17      6.79 o 
   1   7   1      400.29      388.01      3.65 o 
   2   7   1      182.81      166.94      1.87 o 
   3   7   1       64.91       58.32      1.03 o 
   4   7   1       35.36       37.01      0.83 o 
   5   7   1       15.97       17.32      0.67 o 
   6   7   1        0.70       -0.01      0.75 o 
   0   8   1       46.02       48.59      1.36 o 
   1   8   1       36.03       35.55      0.96 o 
   2   8   1       48.21       47.04      0.95 o 
   3   8   1        3.97        3.86      0.45 o 
   4   8   1       16.41       15.74      0.64 o 
   5   8   1        3.54        3.91      0.62 o 
   0   9   1       23.33       23.17      1.09 o 
   1   9   1       27.89       25.67      1.13 o 
   2   9   1       61.06       60.95      1.14 o 
   3   9   1       12.33       10.85      0.85 o 
   4   9   1        0.77        1.06      0.47 o 
   0  10   1       17.25       18.02      1.02 o 
   1  10   1        4.78        2.63      0.51 o 
   2  10   1        3.00        3.02      0.54 o 
   3  10   1        2.63        2.19      0.51 o 
   4  10   1       16.18       18.75      0.80 o 
   0  11   1        7.52        7.47      0.92 o 
   1  11   1       16.19       15.32      0.77 o 
   2  11   1        4.11        5.79      0.63 o 
   1   0   2      495.91      510.06      4.65 o 
   2   0   2      560.98      596.95      6.58 o 
   3   0   2     1220.23     1295.03     16.49 o 
   4   0   2       16.39       14.40      0.36 o 
   5   0   2       25.85       24.27      0.82 o 
   6   0   2       10.26       10.53      0.66 o 
   7   0   2        0.28        1.80      0.59 o 
   0   1   2     3055.98     2658.68     62.86 o 
   1   1   2     5944.78     6028.47     76.67 o 
   2   1   2      221.43      244.07      2.09 o 
   3   1   2      374.24      411.88      3.26 o 
   4   1   2       34.18       36.46      0.94 o 
   5   1   2       24.43       23.93      0.53 o 
   6   1   2        3.46        3.80      0.38 o 
   7   1   2        3.27        4.16      0.45 o 
   0   2   2     2100.73     2281.74     22.74 o 
   1   2   2     8308.55     8005.46    103.16 o 
   2   2   2      623.49      653.83      5.05 o 
   3   2   2       83.01       88.90      0.75 o 
   4   2   2       66.75       70.28      0.70 o 
   5   2   2      145.62      144.48      1.85 o 
   6   2   2       23.99       24.99      0.67 o 
   7   2   2        4.72        6.55      0.57 o 
   0   3   2      180.59      185.74      2.39 o 
   1   3   2      733.52      749.04      5.80 o 
   2   3   2      707.34      773.14      6.00 o 
   3   3   2      184.05      185.44      1.63 o 
   4   3   2       22.51       21.83      0.35 o 
   5   3   2        5.85        6.19      0.30 o 
   6   3   2       15.68       15.18      0.58 o 
   7   3   2        0.98        1.11      0.49 o 
   0   4   2      347.64      365.10      4.13 o 
   1   4   2      856.85      945.76      7.32 o 
   2   4   2      412.08      439.82      3.47 o 
   3   4   2        9.56       12.36      0.28 o 
   4   4   2      134.91      130.14      1.36 o 
   5   4   2       28.59       27.44      0.79 o 
   6   4   2       30.10       28.57      0.88 o 
   7   4   2        0.33       -0.31      0.69 o 
   0   5   2       40.75       33.82      0.58 o 
   1   5   2      122.09      128.02      1.19 o 
   2   5   2       14.66       14.76      0.36 o 
   3   5   2      287.49      274.50      2.85 o 
   4   5   2       31.85       30.68      0.51 o 
   5   5   2       59.45       60.69      1.03 o 
   6   5   2        0.07        0.78      0.36 o 
   0   6   2      108.11      110.46      1.44 o 
   1   6   2       87.30       86.63      0.88 o 
   2   6   2      128.11      132.78      1.52 o 
   3   6   2       74.88       61.55      0.88 o 
   4   6   2       25.62       23.61      0.56 o 
   5   6   2       14.30       14.37      0.49 o 
   6   6   2        7.32        9.23      0.86 o 
   0   7   2      942.16      912.84     10.20 o 
   1   7   2      265.64      258.54      3.57 o 
   2   7   2        5.65        5.30      0.32 o 
   3   7   2      131.07      123.20      2.27 o 
   4   7   2       18.50       19.99      0.65 o 
   5   7   2        0.90        2.09      0.46 o 
   6   7   2        3.09        3.40      0.80 o 
   0   8   2        0.01        0.48      0.54 o 
   1   8   2       52.80       54.22      1.02 o 
   2   8   2       10.06        7.95      0.54 o 
   3   8   2        2.43        3.05      0.43 o 
   4   8   2        0.68        0.27      0.41 o 
   5   8   2       10.93       10.33      0.73 o 
   0   9   2       47.66       46.67      1.41 o 
   1   9   2       22.32       22.13      0.76 o 
   2   9   2        0.96        1.88      0.45 o 
   3   9   2       10.80       13.48      0.62 o 
   4   9   2       10.44       12.36      0.64 o 
   0  10   2       28.55       29.11      1.24 o 
   1  10   2        3.83        3.65      0.54 o 
   2  10   2        4.12        5.31      0.56 o 
   3  10   2        0.52        1.06      0.52 o 
   4  10   2        4.72        6.07      0.76 o 
   0  11   2        2.89        2.44      0.87 o 
   1  11   2       18.01       18.30      0.80 o 
   2  11   2        0.98       -0.01      0.56 o 
   2   0   3     3469.10     3610.52     36.14 o 
   3   0   3      586.42      614.34      7.17 o 
   4   0   3        9.03        8.85      0.26 o 
   5   0   3       47.87       42.67      1.10 o 
   6   0   3        0.78        1.48      0.48 o 
   7   0   3       24.69       25.98      2.95 o 
   0   1   3     1146.64     1099.23     21.85 o 
   1   1   3     1824.13     1849.02     12.80 o 
   2   1   3      940.42     1017.56      9.07 o 
   3   1   3       75.56       83.44      0.81 o 
   4   1   3       33.99       31.46      0.48 o 
   5   1   3      126.84      123.95      1.45 o 
   6   1   3        0.72        0.35      0.32 o 
   7   1   3        0.92        0.70      0.48 o 
   0   2   3     4005.31     4100.32     52.94 o 
   1   2   3     2034.61     2124.40     16.79 o 
   2   2   3      436.72      454.20      3.54 o 
   3   2   3      187.97      182.23      1.50 o 
   4   2   3      140.58      142.37      1.41 o 
   5   2   3      102.99       98.26      1.30 o 
   6   2   3       20.31       17.97      0.60 o 
   7   2   3       10.17       11.96      0.68 o 
   0   3   3      130.26      133.47      1.39 o 
   1   3   3     1069.35     1120.52      9.64 o 
   2   3   3      197.66      211.74      1.72 o 
   3   3   3      402.05      446.38      3.73 o 
   4   3   3       52.47       48.26      0.54 o 
   5   3   3       63.62       60.62      0.80 o 
   6   3   3        9.92       10.42      0.58 o 
   7   3   3        3.69        5.55      0.81 o 
   0   4   3      120.33      135.11      1.63 o 
   1   4   3       99.76      107.70      1.52 o 
   2   4   3       79.15       92.44      0.83 o 
   3   4   3      136.79      125.41      1.11 o 
   4   4   3       40.11       43.39      0.76 o 
   5   4   3       23.04       23.77      0.54 o 
   6   4   3       12.10       12.44      0.63 o 
   7   4   3        0.82        2.33      0.72 o 
   0   5   3      120.10      117.37      1.48 o 
   1   5   3      465.82      471.43      3.99 o 
   2   5   3       32.67       29.56      0.56 o 
   3   5   3      197.42      193.87      1.64 o 
   4   5   3       35.01       30.62      0.58 o 
   5   5   3       13.98       16.06      0.59 o 
   6   5   3       13.94       15.38      0.67 o 
   0   6   3        0.91        0.82      0.22 o 
   1   6   3       31.94       27.31      0.43 o 
   2   6   3      119.51      112.24      1.18 o 
   3   6   3        8.27        9.56      0.37 o 
   4   6   3       33.19       29.95      0.85 o 
   5   6   3        6.59        6.53      0.44 o 
   6   6   3        1.24        1.17      0.62 o 
   0   7   3        2.92        4.39      0.37 o 
   1   7   3       52.94       50.88      0.73 o 
   2   7   3       76.21       74.94      1.02 o 
   3   7   3      104.83       96.26      1.24 o 
   4   7   3        6.48        5.48      0.36 o 
   5   7   3        2.06        2.73      0.53 o 
   6   7   3        4.88        5.82      0.64 o 
   0   8   3       92.00       82.94      1.84 o 
   1   8   3       88.00       86.69      1.34 o 
   2   8   3       30.66       29.74      1.31 o 
   3   8   3        6.67        5.95      0.53 o 
   4   8   3        0.96        1.53      0.42 o 
   5   8   3        3.76        4.62      0.75 o 
   0   9   3        9.49        8.32      0.76 o 
   1   9   3       41.97       43.07      0.97 o 
   2   9   3        0.12       -0.01      0.42 o 
   3   9   3       25.67       26.16      0.81 o 
   4   9   3       16.83       18.00      1.02 o 
   0  10   3       23.63       26.00      1.22 o 
   1  10   3       47.42       46.84      1.06 o 
   2  10   3       13.63       13.58      0.74 o 
   3  10   3        2.15        1.71      0.52 o 
   4  10   3        0.36        1.51      0.90 o 
   0  11   3        6.21        4.76      0.86 o 
   1  11   3        2.85        3.73      0.61 o 
   2  11   3       10.67       11.36      0.70 o 
   0   0   4      141.91      131.26      9.56 o 
   1   0   4     2983.90     3025.54     28.29 o 
   2   0   4      266.40      253.13      5.06 o 
   3   0   4      235.38      239.40      2.75 o 
   4   0   4        6.17        5.42      0.37 o 
   5   0   4        0.61        1.19      0.86 o 
   6   0   4       53.30       53.08      1.35 o 
   7   0   4        0.00        1.38      0.57 o 
   0   1   4       94.94       81.99      1.56 o 
   1   1   4       65.56       58.47      0.52 o 
   2   1   4      818.32      860.91      6.06 o 
   3   1   4        6.06        5.66      0.26 o 
   4   1   4        8.75        9.69      0.25 o 
   5   1   4       53.88       52.40      0.78 o 
   6   1   4        3.52        2.98      0.37 o 
   7   1   4        7.55        7.69      0.60 o 
   0   2   4      404.81      463.04      8.66 o 
   1   2   4      648.77      683.26      5.36 o 
   2   2   4      615.18      677.04      5.18 o 
   3   2   4       84.69       97.05      1.01 o 
   4   2   4       15.50       13.43      0.32 o 
   5   2   4        7.78        7.91      0.28 o 
   6   2   4       10.59       12.03      0.50 o 
   7   2   4        0.47        1.78      0.52 o 
   0   3   4      579.71      678.42      8.78 o 
   1   3   4       94.36       97.32      1.05 o 
   2   3   4     1487.56     1596.55     12.33 o 
   3   3   4       31.61       33.14      0.42 o 
   4   3   4      229.74      220.86      2.12 o 
   5   3   4       25.96       30.45      0.55 o 
   6   3   4       21.10       20.35      0.76 o 
   7   3   4        8.91        9.84      0.66 o 
   0   4   4      522.67      542.65      6.08 o 
   1   4   4      741.00      832.45      6.54 o 
   2   4   4      150.02      131.72      1.22 o 
   3   4   4      129.13      124.78      1.46 o 
   4   4   4       86.06       86.18      0.89 o 
   5   4   4        1.73        1.69      0.34 o 
   6   4   4       37.85       38.51      0.86 o 
   7   4   4        4.92        6.48      0.64 o 
   0   5   4       13.63       16.39      0.42 o 
   1   5   4       80.62       77.91      0.79 o 
   2   5   4       86.46       89.25      0.90 o 
   3   5   4       79.87       79.03      0.85 o 
   4   5   4       23.29       20.78      0.47 o 
   5   5   4       59.84       55.75      0.99 o 
   6   5   4        8.92        9.72      0.52 o 
   0   6   4      499.21      500.03      5.69 o 
   1   6   4       63.37       60.37      0.70 o 
   2   6   4       74.07       69.12      0.83 o 
   3   6   4      109.99      101.49      1.32 o 
   4   6   4       17.09       16.41      0.56 o 
   5   6   4        0.53        0.56      0.34 o 
   6   6   4        1.94        1.81      0.54 o 
   0   7   4      344.39      323.47      4.29 o 
   1   7   4      208.81      197.62      1.95 o 
   2   7   4      244.97      229.59      2.47 o 
   3   7   4      116.30      102.23      1.44 o 
   4   7   4       10.13        9.16      0.40 o 
   5   7   4        2.52        3.64      0.53 o 
   6   7   4        0.70        1.63      0.55 o 
   0   8   4        9.53        7.28      0.65 o 
   1   8   4       89.13       85.59      1.32 o 
   2   8   4       51.61       48.98      0.96 o 
   3   8   4        9.76       10.71      0.52 o 
   4   8   4        6.06        4.72      0.47 o 
   5   8   4        7.63        7.95      0.70 o 
   0   9   4        6.55        6.47      0.73 o 
   1   9   4       12.69       14.15      0.60 o 
   2   9   4        1.55        2.16      0.45 o 
   3   9   4       18.73       19.93      1.08 o 
   4   9   4       11.36       11.87      0.90 o 
   0  10   4       12.81       14.13      0.94 o 
   1  10   4       12.25       13.70      0.67 o 
   2  10   4       25.08       23.24      0.82 o 
   3  10   4        0.60        0.10      0.49 o 
   4  10   4        7.07        6.62      0.86 o 
   0  11   4        0.39        0.29      0.77 o 
   1  11   4       15.08       17.21      0.77 o 
   2  11   4        0.65       -0.16      0.54 o 
   1   0   5       14.63       11.92      0.42 o 
   2   0   5     3002.99     3060.44     37.68 o 
   3   0   5        0.23        0.04      0.14 o 
   4   0   5      219.51      237.73      3.23 o 
   5   0   5       32.78       28.18      1.01 o 
   6   0   5       58.54       57.28      1.41 o 
   7   0   5        0.00        0.14      0.81 o 
   0   1   5     3834.51     3779.59     40.25 o 
   1   1   5     2136.30     2158.86     15.49 o 
   2   1   5       56.11       54.60      0.43 o 
   3   1   5       39.60       44.34      0.46 o 
   4   1   5       19.24       19.54      0.39 o 
   5   1   5       31.18       29.98      0.56 o 
   6   1   5        4.72        3.54      0.38 o 
   7   1   5       19.38       20.61      1.40 o 
   0   2   5      353.80      325.77      3.77 o 
   1   2   5      910.36     1001.32      9.64 o 
   2   2   5       60.59       63.55      0.59 o 
   3   2   5      178.17      196.28      2.02 o 
   4   2   5       40.17       38.03      0.51 o 
   5   2   5       30.77       31.09      0.50 o 
   6   2   5       44.94       42.95      1.02 o 
   7   2   5        5.22        5.08      0.99 o 
   0   3   5      602.60      680.26      8.82 o 
   1   3   5      471.25      514.96      4.07 o 
   2   3   5      235.76      270.01      2.06 o 
   3   3   5      120.06      120.47      1.11 o 
   4   3   5       85.41       77.13      0.99 o 
   5   3   5      121.27      112.77      1.43 o 
   6   3   5       28.94       33.06      0.93 o 
   7   3   5        0.96        1.13      0.50 o 
   0   4   5      225.51      263.67      2.68 o 
   1   4   5      725.19      831.23      6.13 o 
   2   4   5      728.58      728.12      6.08 o 
   3   4   5      118.00      116.73      0.99 o 
   4   4   5       94.30       94.01      1.23 o 
   5   4   5       81.70       72.31      1.43 o 
   6   4   5        3.74        5.09      0.44 o 
   7   4   5        8.11       10.32      0.68 o 
   0   5   5        7.46        6.89      0.29 o 
   1   5   5        2.72        3.48      0.18 o 
   2   5   5       23.11       25.11      0.40 o 
   3   5   5      226.09      218.03      2.21 o 
   4   5   5       49.88       47.34      0.66 o 
   5   5   5       15.78       16.03      0.58 o 
   6   5   5       13.67       16.32      0.70 o 
   0   6   5      124.89      126.89      2.31 o 
   1   6   5      180.74      184.17      1.69 o 
   2   6   5       41.47       41.82      0.60 o 
   3   6   5       24.40       27.89      0.77 o 
   4   6   5       53.77       48.15      0.78 o 
   5   6   5        5.33        4.45      0.41 o 
   6   6   5        2.69        4.29      0.61 o 
   0   7   5      131.77      116.39      1.76 o 
   1   7   5      194.68      188.29      1.87 o 
   2   7   5       17.03       18.25      0.43 o 
   3   7   5       44.20       43.81      0.75 o 
   4   7   5       14.46       11.76      0.54 o 
   5   7   5        0.91        0.80      0.51 o 
   6   7   5        2.31        2.52      0.59 o 
   0   8   5        8.50        7.72      0.73 o 
   1   8   5        3.52        3.42      0.34 o 
   2   8   5       12.69       12.81      0.46 o 
   3   8   5       31.55       29.25      0.92 o 
   4   8   5        0.91        1.03      0.50 o 
   5   8   5       12.98       12.16      0.87 o 
   0   9   5       17.54       17.26      0.96 o 
   1   9   5        2.99        2.44      0.54 o 
   2   9   5       13.02       13.67      0.60 o 
   3   9   5       25.55       26.67      0.81 o 
   4   9   5       12.76       12.93      0.77 o 
   0  10   5        0.92        1.42      0.76 o 
   1  10   5       11.47       11.60      0.63 o 
   2  10   5        0.34        0.66      0.49 o 
   3  10   5       26.76       25.93      1.45 o 
   0  11   5       25.66       26.56      1.63 o 
   1  11   5        0.06       -0.22      0.54 o 
   2  11   5        9.83       11.29      0.77 o 
   0   0   6     9276.16     8437.07    115.49 o 
   1   0   6     6172.86     6134.29     62.93 o 
   2   0   6       34.64       42.21      0.51 o 
   3   0   6       14.00       16.40      0.37 o 
   4   0   6        4.67        5.35      0.31 o 
   5   0   6        1.60        1.56      0.31 o 
   6   0   6        0.08        0.79      0.47 o 
   7   0   6        1.37        1.30      0.84 o 
   0   1   6        7.49        6.37      0.28 o 
   1   1   6      366.90      382.71      2.72 o 
   2   1   6      585.72      586.58      4.67 o 
   3   1   6      490.93      544.00      4.32 o 
   4   1   6       60.83       61.53      0.74 o 
   5   1   6       15.97       16.52      0.44 o 
   6   1   6       22.24       20.63      0.55 o 
   7   1   6        0.92        1.05      0.88 o 
   0   2   6      135.55      149.01      3.68 o 
   1   2   6      644.35      688.45      7.68 o 
   2   2   6      364.07      389.71      4.42 o 
   3   2   6       59.96       59.87      0.62 o 
   4   2   6       28.62       26.33      0.42 o 
   5   2   6        1.27        1.26      0.21 o 
   6   2   6        8.33       10.01      0.56 o 
   7   2   6        7.77        8.68      0.77 o 
   0   3   6       27.36       36.12      1.23 o 
   1   3   6      951.32     1035.42      8.92 o 
   2   3   6      105.15      101.33      0.89 o 
   3   3   6      138.58      133.50      1.15 o 
   4   3   6      227.17      229.16      2.59 o 
   5   3   6       30.73       28.75      0.58 o 
   6   3   6       16.30       17.64      0.72 o 
   7   3   6        6.01        6.22      1.09 o 
   0   4   6      331.41      393.13      4.46 o 
   1   4   6      117.20      132.38      1.23 o 
   2   4   6      228.61      247.59      2.88 o 
   3   4   6       27.62       24.52      0.37 o 
   4   4   6       54.38       56.30      0.78 o 
   5   4   6        6.00        6.13      0.45 o 
   6   4   6       12.43       14.95      0.60 o 
   7   4   6       13.42       15.07      1.70 o 
   0   5   6       21.76       26.55      0.52 o 
   1   5   6      398.26      443.23      3.76 o 
   2   5   6      301.27      295.88      2.58 o 
   3   5   6       73.60       80.68      1.06 o 
   4   5   6        2.31        2.39      0.22 o 
   5   5   6        5.75        5.92      0.42 o 
   6   5   6       24.01       24.21      0.75 o 
   0   6   6       17.82       22.96      0.63 o 
   1   6   6      139.01      133.41      1.28 o 
   2   6   6      115.16      107.12      1.15 o 
   3   6   6        7.31        7.69      0.27 o 
   4   6   6        8.13        7.69      0.36 o 
   5   6   6        2.19        2.44      0.42 o 
   6   6   6        1.74        1.33      0.43 o 
   0   7   6      101.49      102.43      1.60 o 
   1   7   6       43.68       38.92      0.60 o 
   2   7   6       50.03       48.32      0.67 o 
   3   7   6       36.80       31.91      0.64 o 
   4   7   6       40.02       37.96      0.88 o 
   5   7   6        0.50        0.72      0.39 o 
   6   7   6        1.20        1.44      0.57 o 
   0   8   6       55.96       52.52      1.35 o 
   1   8   6       12.01       10.68      0.42 o 
   2   8   6       37.62       34.83      0.68 o 
   3   8   6        1.40        1.24      0.32 o 
   4   8   6       24.60       18.01      0.96 o 
   5   8   6        5.26        5.41      0.63 o 
   0   9   6        0.11        0.40      0.59 o 
   1   9   6        0.87        1.19      0.44 o 
   2   9   6       45.41       43.77      0.95 o 
   3   9   6       23.19       22.90      0.75 o 
   4   9   6       21.73       22.17      0.98 o 
   0  10   6       26.98       29.38      1.22 o 
   1  10   6       19.77       20.91      0.80 o 
   2  10   6        4.80        5.87      0.69 o 
   3  10   6        2.25        1.94      0.71 o 
   0  11   6        4.54        4.57      0.86 o 
   1  11   6        5.50        6.08      0.62 o 
   2  11   6        0.37       -0.73      0.64 o 
   1   0   7     1551.70     1715.38     17.84 o 
   2   0   7      108.55      126.44      1.23 o 
   3   0   7       41.94       36.71      1.52 o 
   4   0   7        9.34       10.87      0.53 o 
   5   0   7        0.00        0.56      0.30 o 
   6   0   7      104.25       97.15      2.01 o 
   7   0   7       10.86        7.35      1.04 o 
   0   1   7      286.45      330.03      3.04 o 
   1   1   7      808.43      835.98      6.91 o 
   2   1   7       28.17       37.01      0.40 o 
   3   1   7      112.53      118.01      1.03 o 
   4   1   7       32.88       31.61      0.45 o 
   5   1   7       85.45       89.24      1.12 o 
   6   1   7       14.74       12.71      0.51 o 
   7   1   7        0.29        1.15      0.99 o 
   0   2   7       17.79       18.04      0.32 o 
   1   2   7      668.63      721.13      7.10 o 
   2   2   7       82.09       90.59      1.41 o 
   3   2   7      318.49      323.51      2.62 o 
   4   2   7      138.52      134.74      1.39 o 
   5   2   7       56.83       51.31      0.76 o 
   6   2   7       79.00       79.03      1.45 o 
   7   2   7        3.01        4.22      0.88 o 
   0   3   7      120.85      118.04      2.70 o 
   1   3   7      345.06      389.43      3.15 o 
   2   3   7       78.55       87.44      0.86 o 
   3   3   7       87.17       81.55      0.91 o 
   4   3   7        4.67        5.47      0.39 o 
   5   3   7       22.19       20.52      0.47 o 
   6   3   7       35.42       35.90      0.82 o 
   7   3   7        0.52        3.70      1.42 o 
   0   4   7      198.17      225.53      3.09 o 
   1   4   7       91.63      114.09      1.02 o 
   2   4   7       29.40       34.24      0.38 o 
   3   4   7       30.43       32.84      0.43 o 
   4   4   7      300.15      276.22      2.69 o 
   5   4   7       22.63       20.17      0.65 o 
   6   4   7       23.39       25.92      0.75 o 
   7   4   7       12.41       13.09      0.88 o 
   0   5   7       25.83       29.94      0.84 o 
   1   5   7        9.86       13.81      0.26 o 
   2   5   7      200.24      216.22      1.93 o 
   3   5   7      131.10      109.08      1.60 o 
   4   5   7       31.26       26.91      0.73 o 
   5   5   7       11.75       11.20      0.49 o 
   6   5   7        1.16        1.11      0.41 o 
   0   6   7       75.26       80.25      1.28 o 
   1   6   7      198.60      186.57      1.89 o 
   2   6   7       66.51       72.62      0.86 o 
   3   6   7       14.64       14.27      0.36 o 
   4   6   7        9.62        9.12      0.43 o 
   5   6   7        4.75        4.94      0.43 o 
   6   6   7        0.03        0.32      0.42 o 
   0   7   7        0.20        1.35      0.34 o 
   1   7   7       14.28       14.41      0.40 o 
   2   7   7       13.52       10.30      0.34 o 
   3   7   7       34.24       29.75      0.61 o 
   4   7   7        7.16        6.68      0.49 o 
   5   7   7        1.29        1.22      0.54 o 
   6   7   7        0.77        0.48      0.55 o 
   0   8   7       10.59       10.62      0.51 o 
   1   8   7       32.95       31.28      0.56 o 
   2   8   7       64.12       60.80      0.92 o 
   3   8   7        6.59        6.98      0.41 o 
   4   8   7        6.59        7.11      0.58 o 
   5   8   7        0.07       -0.25      0.55 o 
   0   9   7        0.05       -0.55      0.56 o 
   1   9   7       19.71       19.06      0.69 o 
   2   9   7       17.79       16.83      0.66 o 
   3   9   7       19.55       21.71      1.27 o 
   4   9   7        8.73        8.53      0.72 o 
   0  10   7       17.06       18.38      1.01 o 
   1  10   7        8.13        9.95      0.60 o 
   2  10   7        5.61        4.94      0.55 o 
   3  10   7        5.15        6.10      1.38 o 
   0  11   7        3.48        4.27      0.82 o 
   1  11   7        1.00       -0.02      0.52 o 
   2  11   7        1.88        0.78      0.77 o 
   0   0   8      177.63      157.13      2.80 o 
   1   0   8        1.18        1.13      0.22 o 
   2   0   8     1976.69     2110.19     24.09 o 
   3   0   8      115.96      131.56      1.92 o 
   4   0   8       57.09       61.81      1.05 o 
   5   0   8       57.16       54.13      1.25 o 
   6   0   8        1.79        1.72      0.69 o 
   7   0   8        0.02       -0.18      0.76 o 
   0   1   8      185.68      185.66      2.11 o 
   1   1   8      637.82      667.35      4.90 o 
   2   1   8     1104.70     1219.87      8.63 o 
   3   1   8       11.41        8.72      0.19 o 
   4   1   8       34.69       34.48      0.48 o 
   5   1   8       31.84       33.91      0.61 o 
   6   1   8       12.70       11.96      0.85 o 
   7   1   8        0.30        0.29      0.59 o 
   0   2   8      551.90      637.87      8.99 o 
   1   2   8       48.25       54.14      0.63 o 
   2   2   8      353.29      393.76      4.06 o 
   3   2   8      320.58      331.05      3.09 o 
   4   2   8       22.88       21.95      0.41 o 
   5   2   8        1.36        1.70      0.25 o 
   6   2   8       17.56       19.32      0.80 o 
   7   2   8        7.10        6.32      0.99 o 
   0   3   8     1762.35     1920.86     19.72 o 
   1   3   8      319.33      346.40      4.22 o 
   2   3   8       97.43      115.92      1.20 o 
   3   3   8       28.45       32.36      0.46 o 
   4   3   8       68.07       75.31      0.82 o 
   5   3   8       13.13       13.64      0.47 o 
   6   3   8        6.01        6.81      0.46 o 
   7   3   8       49.08       47.79      1.47 o 
   0   4   8      614.66      654.42      8.54 o 
   1   4   8      162.03      167.44      1.34 o 
   2   4   8       87.93      100.00      0.98 o 
   3   4   8       63.61       63.16      0.66 o 
   4   4   8      107.45       94.35      1.10 o 
   5   4   8        5.07        4.13      0.28 o 
   6   4   8        1.72        2.54      0.41 o 
   7   4   8        1.53        3.57      0.69 o 
   0   5   8        7.47        7.64      0.23 o 
   1   5   8       98.50      106.21      0.95 o 
   2   5   8       61.92       61.88      0.68 o 
   3   5   8       43.70       40.28      0.73 o 
   4   5   8        1.33        3.25      0.27 o 
   5   5   8       11.80       13.34      0.48 o 
   6   5   8        4.92        5.34      0.49 o 
   0   6   8       37.45       40.25      0.79 o 
   1   6   8       80.88       84.55      0.94 o 
   2   6   8       91.42       81.84      1.18 o 
   3   6   8       42.85       44.59      0.60 o 
   4   6   8       42.40       36.17      0.98 o 
   5   6   8        2.69        4.38      0.42 o 
   6   6   8        1.90        2.65      0.46 o 
   0   7   8       53.48       53.25      1.01 o 
   1   7   8       77.62       71.25      0.86 o 
   2   7   8       50.10       47.02      0.73 o 
   3   7   8       25.56       24.05      0.66 o 
   4   7   8        0.91        0.76      0.35 o 
   5   7   8        3.60        2.82      0.51 o 
   0   8   8        0.64       -0.12      0.33 o 
   1   8   8       19.37       18.34      0.54 o 
   2   8   8        2.87        2.82      0.33 o 
   3   8   8        9.41        9.85      0.48 o 
   4   8   8       15.82       15.65      0.61 o 
   5   8   8        1.09        0.65      0.57 o 
   0   9   8        1.42        1.48      0.61 o 
   1   9   8       12.23       12.49      0.56 o 
   2   9   8        0.31        0.20      0.57 o 
   3   9   8        9.92       10.65      0.68 o 
   4   9   8       14.77       15.51      1.11 o 
   0  10   8        3.24        4.16      0.74 o 
   1  10   8        1.25        1.08      0.48 o 
   2  10   8        1.02        0.34      0.58 o 
   3  10   8        1.20        0.67      0.63 o 
   0  11   8        1.75        1.41      1.33 o 
   1  11   8        7.40        8.10      0.76 o 
   2  11   8        2.57        1.53      0.67 o 
   1   0   9      103.14      105.28      1.17 o 
   2   0   9      134.95      146.92      1.81 o 
   3   0   9       18.77       15.32      0.36 o 
   4   0   9        1.21        0.81      0.27 o 
   5   0   9       39.03       33.78      0.78 o 
   6   0   9       18.75       19.37      1.27 o 
   7   0   9        0.00        0.24      0.82 o 
   0   1   9       16.20       17.30      0.46 o 
   1   1   9      440.09      446.28      4.26 o 
   2   1   9      783.29      886.62      6.67 o 
   3   1   9       14.09       17.12      0.32 o 
   4   1   9       13.87       11.67      0.30 o 
   5   1   9       84.32       73.57      1.16 o 
   6   1   9       25.37       24.32      0.97 o 
   7   1   9        1.56        0.70      0.59 o 
   0   2   9       37.67       40.30      1.34 o 
   1   2   9      219.31      233.88      2.60 o 
   2   2   9       46.98       49.08      0.56 o 
   3   2   9       97.08       99.59      1.21 o 
   4   2   9       41.63       39.39      0.64 o 
   5   2   9       71.96       68.65      0.96 o 
   6   2   9       12.09       13.68      0.66 o 
   7   2   9        9.52        9.40      0.79 o 
   0   3   9       94.48       89.02      1.06 o 
   1   3   9       53.67       60.34      0.83 o 
   2   3   9      184.82      187.81      1.85 o 
   3   3   9      156.78      152.21      1.53 o 
   4   3   9      216.74      200.06      1.76 o 
   5   3   9        5.59        4.98      0.29 o 
   6   3   9       39.33       34.84      1.78 o 
   7   3   9        7.23        8.59      1.04 o 
   0   4   9      164.65      179.97      2.56 o 
   1   4   9       76.40       85.66      0.83 o 
   2   4   9       42.92       40.88      0.50 o 
   3   4   9      186.95      182.10      1.69 o 
   4   4   9       46.64       45.38      0.67 o 
   5   4   9        5.68        5.65      0.42 o 
   6   4   9       42.07       41.93      1.04 o 
   0   5   9        9.97       11.00      0.46 o 
   1   5   9       28.59       28.93      0.42 o 
   2   5   9       17.33       18.83      0.40 o 
   3   5   9       10.18        7.44      0.26 o 
   4   5   9       29.38       26.23      0.52 o 
   5   5   9        1.85        1.89      0.36 o 
   6   5   9        3.24        3.24      0.50 o 
   0   6   9        8.85       11.89      0.45 o 
   1   6   9      121.52      116.11      1.21 o 
   2   6   9       13.92       17.94      0.37 o 
   3   6   9       34.54       30.11      0.48 o 
   4   6   9        5.50        4.32      0.32 o 
   5   6   9        8.19        8.43      0.49 o 
   6   6   9        4.02        5.36      0.57 o 
   0   7   9       15.94       13.85      0.55 o 
   1   7   9       70.48       61.87      0.78 o 
   2   7   9       43.88       43.73      0.64 o 
   3   7   9        8.61        8.76      0.37 o 
   4   7   9        9.11        8.82      0.54 o 
   5   7   9        6.80        6.15      0.49 o 
   0   8   9        1.89        1.56      0.41 o 
   1   8   9       38.47       36.43      0.69 o 
   2   8   9       63.38       59.21      0.99 o 
   3   8   9       13.85       11.90      0.56 o 
   4   8   9        2.50        2.91      0.43 o 
   5   8   9        1.59        1.88      0.59 o 
   0   9   9        2.63        3.78      0.63 o 
   1   9   9       11.89       11.15      0.46 o 
   2   9   9        0.54        0.83      0.36 o 
   3   9   9        5.78        5.78      0.62 o 
   4   9   9        5.13        6.51      1.14 o 
   0  10   9        0.00       -0.24      0.65 o 
   1  10   9       40.32       42.41      0.98 o 
   2  10   9        3.63        2.28      0.62 o 
   3  10   9        8.77        8.27      0.74 o 
   0  11   9        4.68        6.45      1.32 o 
   1  11   9        2.84        1.72      0.80 o 
   2  11   9        0.51       -0.73      0.86 o 
   0   0  10      498.67      555.22     11.99 o 
   1   0  10     1555.01     1613.78     17.07 o 
   2   0  10       44.44       39.11      0.70 o 
   3   0  10       19.99       22.14      0.51 o 
   4   0  10       43.63       41.66      0.70 o 
   5   0  10       12.80       10.15      0.60 o 
   6   0  10       65.91       53.03      1.97 o 
   7   0  10        2.36        3.41      0.88 o 
   0   1  10       36.92       39.35      0.82 o 
   1   1  10      115.40      123.73      1.04 o 
   2   1  10      516.13      566.90      4.63 o 
   3   1  10      306.20      344.49      2.62 o 
   4   1  10       18.89       18.35      0.39 o 
   5   1  10        6.35        7.63      0.35 o 
   6   1  10        5.98        5.71      0.59 o 
   7   1  10        4.91        5.51      1.13 o 
   0   2  10      126.38      135.12      2.10 o 
   1   2  10       34.94       39.21      0.46 o 
   2   2  10      236.03      247.12      2.10 o 
   3   2  10        9.49       12.47      0.30 o 
   4   2  10       35.61       35.93      0.61 o 
   5   2  10        2.47        2.61      0.29 o 
   6   2  10       12.24       11.88      0.57 o 
   7   2  10       11.43       12.99      0.86 o 
   0   3  10      124.65      118.34      1.81 o 
   1   3  10      592.97      642.77      7.17 o 
   2   3  10       81.93       76.23      0.95 o 
   3   3  10      192.77      187.47      1.44 o 
   4   3  10      271.91      268.30      2.29 o 
   5   3  10        1.57        0.97      0.25 o 
   6   3  10        4.82        5.68      0.50 o 
   7   3  10        1.36        1.67      0.65 o 
   0   4  10      121.31      132.67      1.89 o 
   1   4  10       53.02       63.03      0.98 o 
   2   4  10        0.74        0.47      0.18 o 
   3   4  10       79.08       81.93      0.88 o 
   4   4  10        3.65        4.49      0.24 o 
   5   4  10       12.81       11.66      0.38 o 
   6   4  10        2.69        3.65      0.49 o 
   0   5  10      210.40      237.71      3.26 o 
   1   5  10       80.21       82.66      0.84 o 
   2   5  10       28.90       25.56      0.45 o 
   3   5  10       45.64       40.15      0.60 o 
   4   5  10        6.10        5.67      0.36 o 
   5   5  10        8.77        8.87      0.37 o 
   6   5  10        9.11       10.52      0.61 o 
   0   6  10       15.22       15.29      0.44 o 
   1   6  10       63.37       51.43      0.59 o 
   2   6  10       25.09       26.61      0.49 o 
   3   6  10       46.55       47.60      0.68 o 
   4   6  10        7.48        7.49      0.49 o 
   5   6  10        0.67        0.99      0.36 o 
   6   6  10       11.36       13.18      0.71 o 
   0   7  10       47.57       51.14      0.85 o 
   1   7  10       39.11       32.34      0.63 o 
   2   7  10       27.03       22.85      0.46 o 
   3   7  10       40.30       35.93      0.66 o 
   4   7  10        3.30        3.85      0.40 o 
   5   7  10       15.49       15.75      0.64 o 
   0   8  10        0.16       -0.17      0.69 o 
   1   8  10        2.89        4.12      0.34 o 
   2   8  10       31.46       30.53      0.67 o 
   3   8  10        1.80        1.88      0.37 o 
   4   8  10        7.28        7.90      0.50 o 
   5   8  10        8.75       11.21      1.42 o 
   0   9  10        0.07        1.04      0.57 o 
   1   9  10       15.05       15.35      0.51 o 
   2   9  10        3.60        3.41      0.41 o 
   3   9  10        3.32        5.36      0.48 o 
   4   9  10        6.49        8.45      0.84 o 
   0  10  10       18.88       21.57      1.11 o 
   1  10  10        3.33        3.65      0.61 o 
   2  10  10        7.58        8.26      0.70 o 
   3  10  10        4.95        6.56      0.87 o 
   0  11  10        0.51        0.01      1.11 o 
   1  11  10        4.58        4.04      0.87 o 
   1   0  11      183.53      201.50      3.42 o 
   2   0  11      169.34      163.43      2.32 o 
   3   0  11      124.56      140.15      3.73 o 
   4   0  11       10.01       12.44      0.56 o 
   5   0  11       53.98       47.73      1.22 o 
   6   0  11        2.70        2.21      0.70 o 
   7   0  11        1.51        2.48      0.92 o 
   0   1  11      127.96      128.66      1.57 o 
   1   1  11      586.36      633.06      6.13 o 
   2   1  11      134.10      132.79      1.40 o 
   3   1  11      168.38      165.07      1.66 o 
   4   1  11       18.70       18.68      0.39 o 
   5   1  11       60.91       54.23      0.94 o 
   6   1  11        6.88        6.58      0.61 o 
   7   1  11        2.78        3.37      0.94 o 
   0   2  11      201.36      204.10      3.11 o 
   1   2  11       26.46       31.57      0.56 o 
   2   2  11      254.81      268.08      2.46 o 
   3   2  11        6.56        6.66      0.25 o 
   4   2  11       97.22       94.03      1.03 o 
   5   2  11       43.11       37.11      1.10 o 
   6   2  11       11.23       12.02      0.57 o 
   7   2  11        7.75        8.03      0.78 o 
   0   3  11      136.51      152.87      2.28 o 
   1   3  11      123.33      134.78      1.77 o 
   2   3  11      188.63      181.29      1.98 o 
   3   3  11       70.70       74.46      0.85 o 
   4   3  11       21.85       23.15      0.40 o 
   5   3  11       33.35       33.13      0.72 o 
   6   3  11       11.69       12.61      0.51 o 
   7   3  11        8.14        7.75      0.79 o 
   0   4  11        0.51        0.71      0.18 o 
   1   4  11        1.21        1.22      0.18 o 
   2   4  11       49.81       50.17      0.66 o 
   3   4  11      208.91      178.19      1.67 o 
   4   4  11       12.92       12.56      0.33 o 
   5   4  11        5.29        4.39      0.30 o 
   6   4  11       24.54       25.92      0.85 o 
   0   5  11       10.89       10.70      0.46 o 
   1   5  11       49.27       50.35      0.62 o 
   2   5  11       22.24       20.13      1.15 o 
   3   5  11        3.72        4.55      0.24 o 
   4   5  11       21.31       23.40      0.51 o 
   5   5  11       14.93       16.35      0.48 o 
   6   5  11        2.78        4.29      0.52 o 
   0   6  11        0.50        0.69      0.21 o 
   1   6  11       14.63       12.24      0.33 o 
   2   6  11      177.10      169.60      1.58 o 
   3   6  11        9.45        7.90      0.31 o 
   4   6  11        8.41        7.48      0.36 o 
   5   6  11        6.09        7.19      0.49 o 
   6   6  11       25.04       26.40      0.91 o 
   0   7  11        0.09       -0.12      0.38 o 
   1   7  11      122.05      115.09      1.22 o 
   2   7  11      110.22       98.67      1.21 o 
   3   7  11        0.72        1.43      0.28 o 
   4   7  11        7.73        7.16      0.45 o 
   5   7  11       17.79       20.32      0.82 o 
   0   8  11       69.93       70.47      1.24 o 
   1   8  11        2.92        2.86      0.27 o 
   2   8  11       33.18       29.47      0.70 o 
   3   8  11       13.02       12.17      0.60 o 
   4   8  11        5.51        7.14      0.66 o 
   5   8  11        9.52       10.76      0.67 o 
   0   9  11        5.94        6.63      0.47 o 
   1   9  11        3.74        3.73      0.40 o 
   2   9  11       14.43       14.93      0.58 o 
   3   9  11        0.61        1.32      0.41 o 
   4   9  11        5.21        4.47      1.60 o 
   0  10  11        1.70        1.24      1.04 o 
   1  10  11       15.08       13.78      0.96 o 
   2  10  11        0.79        1.03      0.89 o 
   3  10  11       22.11       21.20      1.23 o 
   0  11  11        8.28       10.80      1.39 o 
   1  11  11        0.44       -1.08      0.76 o 
   0   0  12     2463.17     2553.70     52.00 o 
   1   0  12     2133.03     2311.80     27.30 o 
   2   0  12       48.30       47.48      0.78 o 
   3   0  12       18.55       24.96      0.61 o 
   4   0  12       64.21       61.70      1.09 o 
   5   0  12        0.05       -0.12      0.40 o 
   6   0  12        2.46        3.45      0.74 o 
   7   0  12       11.66       10.70      1.18 o 
   0   1  12        0.37        0.28      0.18 o 
   1   1  12     1244.55     1345.29     10.12 o 
   2   1  12      101.98      103.03      1.13 o 
   3   1  12       27.09       25.30      0.42 o 
   4   1  12        0.78        0.49      0.21 o 
   5   1  12       43.02       40.37      0.71 o 
   6   1  12       16.49       13.76      0.78 o 
   7   1  12        0.07       -0.41      0.58 o 
   0   2  12       73.31       73.17      1.59 o 
   1   2  12      186.04      208.47      2.19 o 
   2   2  12       21.73       27.61      0.37 o 
   3   2  12       66.74       67.59      0.76 o 
   4   2  12       60.20       57.80      0.99 o 
   5   2  12        7.97        8.01      0.40 o 
   6   2  12        0.01       -0.28      0.35 o 
   7   2  12        2.55        1.31      0.64 o 
   0   3  12       16.92       17.45      0.50 o 
   1   3  12       47.92       46.83      0.78 o 
   2   3  12       13.44       13.20      0.30 o 
   3   3  12        1.30        1.16      0.22 o 
   4   3  12       74.39       72.86      0.83 o 
   5   3  12        4.50        4.61      0.31 o 
   6   3  12        8.12        8.28      0.45 o 
   7   3  12        3.77        3.73      0.69 o 
   0   4  12       53.74       61.81      2.18 o 
   1   4  12       19.96       20.96      0.40 o 
   2   4  12      108.33      113.17      1.51 o 
   3   4  12      164.78      157.55      1.79 o 
   4   4  12       10.66       10.41      0.44 o 
   5   4  12       30.41       27.54      0.59 o 
   6   4  12        0.98        1.10      0.51 o 
   0   5  12        7.03        6.94      0.36 o 
   1   5  12       37.14       36.94      0.51 o 
   2   5  12       32.51       32.16      0.58 o 
   3   5  12       16.37       17.42      0.38 o 
   4   5  12       39.13       37.63      0.64 o 
   5   5  12       31.41       31.27      0.77 o 
   6   5  12       16.45       15.81      0.75 o 
   0   6  12        1.08        0.46      0.34 o 
   1   6  12       12.39       11.04      0.32 o 
   2   6  12       14.37       14.96      0.36 o 
   3   6  12       39.95       36.07      0.59 o 
   4   6  12       19.41       20.86      0.53 o 
   5   6  12       17.46       19.12      0.68 o 
   6   6  12        2.57        3.88      0.56 o 
   0   7  12       55.39       51.79      0.85 o 
   1   7  12      107.61       99.34      1.08 o 
   2   7  12       27.14       24.66      0.53 o 
   3   7  12       29.92       28.16      0.69 o 
   4   7  12       20.22       19.38      0.70 o 
   5   7  12       21.32       23.20      0.89 o 
   0   8  12        8.08        8.00      0.47 o 
   1   8  12       14.36       12.68      0.45 o 
   2   8  12        3.13        4.77      0.38 o 
   3   8  12       38.49       36.12      1.41 o 
   4   8  12        1.56        2.04      0.45 o 
   5   8  12        8.68        9.79      0.65 o 
   0   9  12        1.64        2.11      0.49 o 
   1   9  12       14.17       12.70      0.52 o 
   2   9  12       28.43       27.92      0.84 o 
   3   9  12        0.40        1.08      0.45 o 
   4   9  12        2.24        2.34      1.03 o 
   0  10  12       68.75       73.47      2.66 o 
   1  10  12        0.91        0.50      0.72 o 
   2  10  12        1.17        2.38      1.01 o 
   3  10  12       23.84       28.84      2.08 o 
   0  11  12        2.03        1.56      1.18 o 
   1  11  12        7.55        7.37      0.93 o 
   1   0  13      604.46      657.57      7.94 o 
   2   0  13     1048.49     1102.49     13.66 o 
   3   0  13        6.91        8.75      0.56 o 
   4   0  13      235.19      210.21      3.63 o 
   5   0  13       83.69       76.24      1.68 o 
   6   0  13        3.16        1.96      0.71 o 
   7   0  13        4.02        6.28      1.04 o 
   0   1  13        8.45       11.43      1.00 o 
   1   1  13       36.26       47.32      0.55 o 
   2   1  13      211.11      220.55      2.02 o 
   3   1  13      102.05      101.62      1.05 o 
   4   1  13       61.02       64.01      1.01 o 
   5   1  13       17.01       16.29      0.48 o 
   6   1  13        1.12        0.89      0.51 o 
   7   1  13        2.99        3.28      0.69 o 
   0   2  13      189.93      200.72      2.66 o 
   1   2  13       39.79       40.75      0.51 o 
   2   2  13       66.51       63.71      0.71 o 
   3   2  13       50.71       48.09      0.69 o 
   4   2  13       46.84       42.78      0.62 o 
   5   2  13       18.71       18.59      0.57 o 
   6   2  13        0.69        1.25      0.35 o 
   7   2  13        5.62        6.43      0.75 o 
   0   3  13      497.97      509.82      7.01 o 
   1   3  13       23.73       25.31      0.68 o 
   2   3  13       52.40       49.67      0.81 o 
   3   3  13      290.44      270.23      2.67 o 
   4   3  13       16.17       15.75      0.48 o 
   5   3  13       20.45       19.37      0.50 o 
   6   3  13        1.00        0.79      0.53 o 
   0   4  13      495.79      505.51      8.36 o 
   1   4  13      117.40      106.30      1.44 o 
   2   4  13       26.69       33.06      0.51 o 
   3   4  13       26.50       24.91      0.47 o 
   4   4  13       22.86       22.01      0.46 o 
   5   4  13       16.52       15.92      0.48 o 
   6   4  13        3.94        4.10      0.52 o 
   0   5  13       33.04       38.72      1.03 o 
   1   5  13        7.64        7.93      0.29 o 
   2   5  13       93.82       80.90      1.03 o 
   3   5  13       33.46       33.60      0.52 o 
   4   5  13        6.90        6.93      0.41 o 
   5   5  13       21.49       22.25      0.95 o 
   6   5  13        9.52        8.70      0.60 o 
   0   6  13       11.32        9.98      0.45 o 
   1   6  13        9.12        6.74      0.28 o 
   2   6  13      133.11      118.48      1.43 o 
   3   6  13       17.77       18.54      0.44 o 
   4   6  13        7.34        6.61      0.38 o 
   5   6  13       37.25       38.10      0.88 o 
   6   6  13        3.38        4.65      0.66 o 
   0   7  13       66.22       63.34      1.01 o 
   1   7  13       14.51       11.90      0.38 o 
   2   7  13       15.45       16.65      0.45 o 
   3   7  13        2.09        2.43      0.31 o 
   4   7  13        2.75        3.92      0.38 o 
   5   7  13       17.48       20.79      0.78 o 
   0   8  13        0.92        1.62      0.44 o 
   1   8  13       34.06       33.16      0.66 o 
   2   8  13       25.91       24.51      0.82 o 
   3   8  13        1.18        1.89      0.42 o 
   4   8  13        7.46        8.22      0.57 o 
   0   9  13        2.85        2.23      0.60 o 
   1   9  13        5.92        5.27      0.41 o 
   2   9  13        7.14        8.47      0.69 o 
   3   9  13       24.29       25.14      0.84 o 
   4   9  13        2.68        3.36      0.67 o 
   0  10  13        0.93        3.56      1.06 o 
   1  10  13        6.21        6.24      0.83 o 
   2  10  13        4.53        5.99      0.81 o 
   3  10  13        2.14        3.25      0.79 o 
   0  11  13        0.21       -0.87      1.10 o 
   0   0  14      487.91      502.74      8.70 o 
   1   0  14      114.47      142.78      1.98 o 
   2   0  14      246.50      275.44      3.38 o 
   3   0  14      222.75      234.63      4.10 o 
   4   0  14      112.50       93.83      1.51 o 
   5   0  14      126.92      110.60      6.49 o 
   6   0  14        3.17        2.97      0.70 o 
   7   0  14        1.22        1.91      0.91 o 
   0   1  14     1350.95     1513.28     17.89 o 
   1   1  14       95.69       91.75      0.89 o 
   2   1  14       38.45       45.93      0.54 o 
   3   1  14      303.46      285.96      2.61 o 
   4   1  14       67.39       64.49      0.90 o 
   5   1  14        3.47        3.44      0.30 o 
   6   1  14        8.42        7.45      0.97 o 
   7   1  14       26.49       29.77      0.96 o 
   0   2  14      130.59      128.37      1.62 o 
   1   2  14       24.81       26.28      0.38 o 
   2   2  14       65.92       74.84      0.79 o 
   3   2  14      108.07      111.58      1.52 o 
   4   2  14        4.89        6.12      0.26 o 
   5   2  14        9.28        8.45      0.39 o 
   6   2  14        1.11        0.92      0.48 o 
   7   2  14        1.67        1.64      1.14 o 
   0   3  14       81.32      101.31      1.80 o 
   1   3  14      172.31      187.24      2.02 o 
   2   3  14      105.83      104.81      1.40 o 
   3   3  14       94.39       90.83      1.21 o 
   4   3  14       24.77       22.39      0.46 o 
   5   3  14       19.58       16.96      0.48 o 
   6   3  14        5.16        5.12      0.51 o 
   0   4  14       13.84       12.94      0.53 o 
   1   4  14      121.24      126.26      1.54 o 
   2   4  14      192.21      184.01      2.15 o 
   3   4  14       41.08       33.05      0.60 o 
   4   4  14        5.34        4.32      0.27 o 
   5   4  14       27.74       27.06      0.62 o 
   6   4  14        6.94        7.85      0.48 o 
   0   5  14       94.10       94.08      1.97 o 
   1   5  14      106.07      106.23      1.36 o 
   2   5  14       14.32       13.27      0.42 o 
   3   5  14       61.94       57.08      0.98 o 
   4   5  14       24.37       23.98      0.52 o 
   5   5  14       15.31       16.30      0.54 o 
   6   5  14        0.65        0.39      0.45 o 
   0   6  14       56.77       48.79      1.25 o 
   1   6  14       13.19       11.81      0.38 o 
   2   6  14       32.35       27.86      0.66 o 
   3   6  14       25.89       23.78      0.51 o 
   4   6  14       13.80       13.88      0.47 o 
   5   6  14       12.39       13.94      0.59 o 
   0   7  14      186.68      166.87      2.43 o 
   1   7  14      119.50      109.12      1.32 o 
   2   7  14       67.74       66.78      1.01 o 
   3   7  14       11.66       11.40      0.49 o 
   4   7  14        8.50        7.99      0.69 o 
   5   7  14        2.61        3.77      0.60 o 
   0   8  14       13.33       12.37      0.68 o 
   1   8  14       66.27       64.84      0.95 o 
   2   8  14       14.14       16.13      0.54 o 
   3   8  14        0.53        0.18      0.32 o 
   4   8  14        0.89        0.71      0.63 o 
   0   9  14        6.10        6.10      0.60 o 
   1   9  14       13.54       15.41      0.56 o 
   2   9  14       19.25       17.90      0.73 o 
   3   9  14       14.94       15.35      1.50 o 
   4   9  14        9.52       11.01      0.92 o 
   0  10  14        0.17        2.39      1.06 o 
   1  10  14        1.02        0.38      0.72 o 
   2  10  14        4.86        6.79      1.21 o 
   1   0  15      288.28      310.56      4.51 o 
   2   0  15        0.30        0.78      0.22 o 
   3   0  15      268.57      272.24      3.40 o 
   4   0  15       57.96       50.61      0.99 o 
   5   0  15        0.30        0.72      0.42 o 
   6   0  15        4.48        2.30      0.69 o 
   7   0  15        2.68        3.54      0.99 o 
   0   1  15       14.77       17.02      0.78 o 
   1   1  15        6.80        7.18      0.42 o 
   2   1  15      204.02      214.12      1.77 o 
   3   1  15       95.93       92.96      1.00 o 
   4   1  15      129.74      121.11      1.36 o 
   5   1  15       10.55        9.09      0.38 o 
   6   1  15        3.67        4.35      1.46 o 
   7   1  15        7.02        9.61      0.79 o 
   0   2  15     1831.09     1909.37     24.50 o 
   1   2  15       42.99       42.03      0.73 o 
   2   2  15       21.36       20.35      0.37 o 
   3   2  15      127.63      116.32      1.33 o 
   4   2  15      166.21      156.57      1.93 o 
   5   2  15        8.04        7.58      0.38 o 
   6   2  15        1.45        1.30      0.39 o 
   0   3  15       78.76       74.76      1.46 o 
   1   3  15       29.23       26.88      0.52 o 
   2   3  15       32.38       29.07      0.60 o 
   3   3  15       46.69       44.75      0.77 o 
   4   3  15       12.37       12.32      0.40 o 
   5   3  15        1.37        1.20      0.28 o 
   6   3  15        1.26        0.75      0.36 o 
   0   4  15       39.81       39.64      0.91 o 
   1   4  15       34.51       33.82      0.65 o 
   2   4  15      207.00      177.14      1.85 o 
   3   4  15        8.84       10.90      0.38 o 
   4   4  15       81.90       79.47      1.00 o 
   5   4  15       24.08       24.11      0.57 o 
   6   4  15        4.06        5.73      0.46 o 
   0   5  15       15.66       16.39      0.75 o 
   1   5  15       65.23       62.10      0.94 o 
   2   5  15       12.55       11.95      0.46 o 
   3   5  15        8.55        7.61      0.35 o 
   4   5  15       12.77       11.05      0.38 o 
   5   5  15       15.37       14.71      0.49 o 
   6   5  15       14.24       14.54      0.70 o 
   0   6  15       99.37       97.66      2.03 o 
   1   6  15       76.87       64.48      0.88 o 
   2   6  15       82.71       74.21      1.15 o 
   3   6  15       24.57       28.90      0.73 o 
   4   6  15       40.48       40.55      0.97 o 
   5   6  15       11.13       11.53      0.49 o 
   0   7  15        1.02        1.70      0.30 o 
   1   7  15      124.40      111.74      3.36 o 
   2   7  15       65.64       58.69      1.21 o 
   3   7  15       91.63       83.05      1.27 o 
   4   7  15       16.07       17.65      0.64 o 
   5   7  15       20.68       21.03      0.73 o 
   0   8  15       35.74       32.55      1.22 o 
   1   8  15        5.80        6.80      0.37 o 
   2   8  15       67.21       62.46      1.02 o 
   3   8  15       16.89       15.87      0.94 o 
   4   8  15        5.89        7.11      0.56 o 
   0   9  15        6.86        7.42      0.63 o 
   1   9  15        0.54        0.65      0.34 o 
   2   9  15        3.85        5.08      0.42 o 
   3   9  15        3.48        3.80      0.77 o 
   0  10  15       11.20       11.98      1.28 o 
   1  10  15        6.25        5.04      0.78 o 
   2  10  15       38.04       41.54      4.28 o 
   0   0  16      910.40      992.94     16.82 o 
   1   0  16        4.78        6.15      0.37 o 
   2   0  16      308.90      298.14      3.67 o 
   3   0  16       29.12       30.17      0.70 o 
   4   0  16        2.14        1.92      0.73 o 
   5   0  16        5.33        5.36      0.54 o 
   6   0  16        5.04        6.68      0.86 o 
   0   1  16        0.02        0.48      0.44 o 
   1   1  16      153.70      147.58      1.68 o 
   2   1  16       63.80       61.12      0.68 o 
   3   1  16      291.07      285.51      2.63 o 
   4   1  16       35.60       30.85      0.56 o 
   5   1  16       14.05       12.51      0.62 o 
   6   1  16        2.91        3.91      0.54 o 
   0   2  16        9.73       16.03      0.46 o 
   1   2  16      206.64      206.23      2.20 o 
   2   2  16       43.96       40.23      0.56 o 
   3   2  16      220.05      211.45      2.21 o 
   4   2  16       13.56       15.07      0.40 o 
   5   2  16       18.88       16.72      0.52 o 
   6   2  16       14.73       15.58      0.64 o 
   0   3  16      217.57      220.86      3.45 o 
   1   3  16      238.32      249.96      2.63 o 
   2   3  16      539.26      502.83      6.03 o 
   3   3  16      185.89      184.16      2.23 o 
   4   3  16       28.09       24.70      0.54 o 
   5   3  16       37.74       36.47      0.74 o 
   6   3  16        8.23       10.41      0.80 o 
   0   4  16       63.35       63.89      1.26 o 
   1   4  16       68.15       78.53      0.95 o 
   2   4  16      189.17      186.11      1.94 o 
   3   4  16        6.13        4.24      0.29 o 
   4   4  16       10.86       11.45      0.37 o 
   5   4  16        1.49        2.26      0.34 o 
   6   4  16        2.15        1.18      0.39 o 
   0   5  16      104.75      103.49      2.10 o 
   1   5  16        7.92       10.13      0.44 o 
   2   5  16        6.13        4.92      0.43 o 
   3   5  16       33.07       29.59      0.59 o 
   4   5  16       22.08       19.89      0.48 o 
   5   5  16        0.55        0.01      0.29 o 
   6   5  16        1.47        1.63      0.48 o 
   0   6  16      413.19      379.49     10.48 o 
   1   6  16       59.32       56.12      0.79 o 
   2   6  16       47.32       45.45      0.86 o 
   3   6  16        3.06        2.28      0.37 o 
   4   6  16       20.20       20.97      0.56 o 
   5   6  16        0.80        1.47      0.40 o 
   0   7  16       70.02       65.10      1.56 o 
   1   7  16        8.05        8.79      0.43 o 
   2   7  16       68.67       62.59      1.20 o 
   3   7  16        5.56        5.27      0.48 o 
   4   7  16        2.13        2.00      0.34 o 
   5   7  16        9.36       10.42      0.58 o 
   0   8  16       14.48       12.98      0.67 o 
   1   8  16        1.31        0.70      0.41 o 
   2   8  16        2.43        3.31      0.34 o 
   3   8  16        5.73        6.66      0.43 o 
   4   8  16        3.46        3.87      0.74 o 
   0   9  16        5.03        6.31      0.62 o 
   1   9  16        7.41        8.37      0.46 o 
   2   9  16        1.95        1.59      0.66 o 
   3   9  16       12.90       14.11      0.71 o 
   0  10  16        0.15       -0.27      0.96 o 
   1  10  16       12.11       14.44      0.72 o 
   2  10  16       19.78       21.99      0.88 o 
   1   0  17      309.14      309.60      3.99 o 
   2   0  17      414.73      415.94      5.01 o 
   3   0  17      226.16      199.52      2.62 o 
   4   0  17       18.87       20.26      0.59 o 
   5   0  17        2.55        2.44      0.46 o 
   6   0  17        0.47        1.07      0.67 o 
   0   1  17       37.10       34.32      0.78 o 
   1   1  17      174.68      184.09      1.79 o 
   2   1  17      154.46      158.22      1.75 o 
   3   1  17      192.13      177.28      1.64 o 
   4   1  17       46.38       41.87      0.65 o 
   5   1  17       13.60       13.01      0.44 o 
   6   1  17        8.52        8.56      0.79 o 
   0   2  17       11.15       12.23      0.38 o 
   1   2  17        0.20        0.07      0.19 o 
   2   2  17      121.40      117.15      1.39 o 
   3   2  17       28.17       30.19      0.57 o 
   4   2  17       33.35       34.10      0.66 o 
   5   2  17       26.27       25.53      0.64 o 
   6   2  17        3.38        3.24      0.43 o 
   0   3  17        5.70        3.37      0.44 o 
   1   3  17      294.29      281.86      2.94 o 
   2   3  17      363.94      337.14      3.80 o 
   3   3  17      162.14      146.66      2.15 o 
   4   3  17       40.25       38.34      0.86 o 
   5   3  17        8.60        9.54      0.44 o 
   6   3  17        3.06        4.14      0.65 o 
   0   4  17        0.02        0.34      0.36 o 
   1   4  17      417.73      387.60      3.60 o 
   2   4  17      142.61      135.87      1.41 o 
   3   4  17       56.28       48.88      0.75 o 
   4   4  17       11.59       13.04      0.50 o 
   5   4  17       18.31       19.97      0.54 o 
   6   4  17        2.79        3.03      0.42 o 
   0   5  17      241.67      239.84      4.81 o 
   1   5  17       81.75       72.32      1.06 o 
   2   5  17       54.78       50.75      0.76 o 
   3   5  17       81.48       74.19      1.07 o 
   4   5  17       67.65       62.64      1.04 o 
   5   5  17        1.37        0.85      0.31 o 
   6   5  17        1.48        1.12      0.57 o 
   0   6  17        2.02        2.18      0.48 o 
   1   6  17      161.55      152.00      2.06 o 
   2   6  17        3.94        4.04      0.44 o 
   3   6  17       53.60       50.95      0.83 o 
   4   6  17        9.14       10.06      0.52 o 
   5   6  17        6.60        6.10      0.65 o 
   0   7  17       39.12       35.64      1.15 o 
   1   7  17       26.03       23.86      0.65 o 
   2   7  17       14.87       14.99      0.69 o 
   3   7  17       11.01        8.39      0.60 o 
   4   7  17        0.17        0.36      0.32 o 
   5   7  17        2.40        2.40      0.56 o 
   0   8  17       28.43       26.03      0.86 o 
   1   8  17        1.99        2.34      0.41 o 
   2   8  17        1.09        0.80      0.57 o 
   3   8  17        1.80        2.51      0.39 o 
   4   8  17        4.18        5.01      0.69 o 
   0   9  17       83.10       81.88      1.80 o 
   1   9  17        8.53        7.83      0.46 o 
   2   9  17        1.21        0.54      0.36 o 
   3   9  17        7.20        7.07      0.57 o 
   0  10  17       14.40       15.20      0.89 o 
   1  10  17        7.94        9.57      0.65 o 
   2  10  17        1.08        2.14      0.55 o 
   0   0  18      746.44      817.07     14.01 o 
   1   0  18       81.23       67.95      1.20 o 
   2   0  18        2.38        3.09      0.33 o 
   3   0  18       12.38       15.35      0.55 o 
   4   0  18        5.15        4.20      0.34 o 
   5   0  18       14.30       11.52      0.64 o 
   6   0  18        3.38        2.79      0.71 o 
   0   1  18        1.06        1.14      0.30 o 
   1   1  18       25.39       28.35      0.53 o 
   2   1  18      110.53      108.15      1.10 o 
   3   1  18       78.55       74.77      0.83 o 
   4   1  18       30.30       33.04      0.57 o 
   5   1  18        0.64        0.01      0.27 o 
   6   1  18       10.60       12.38      0.76 o 
   0   2  18      165.78      152.44      1.84 o 
   1   2  18        9.70       13.51      0.59 o 
   2   2  18      334.15      318.09      2.99 o 
   3   2  18      276.82      271.11      3.02 o 
   4   2  18        1.83        1.64      0.31 o 
   5   2  18        6.68        7.11      0.39 o 
   6   2  18        7.57        7.49      0.51 o 
   0   3  18      158.75      150.33      2.56 o 
   1   3  18      580.63      556.38      5.53 o 
   2   3  18       55.22       50.89      1.06 o 
   3   3  18       13.43       12.24      0.47 o 
   4   3  18        2.60        2.65      0.61 o 
   5   3  18        0.38        0.27      0.30 o 
   6   3  18        2.42        3.04      0.47 o 
   0   4  18      503.54      463.35      6.40 o 
   1   4  18        0.67        1.27      0.27 o 
   2   4  18       49.96       45.53      0.64 o 
   3   4  18       54.74       56.19      0.83 o 
   4   4  18       61.41       53.39      0.93 o 
   5   4  18       14.08       14.22      0.48 o 
   6   4  18        3.62        4.21      0.44 o 
   0   5  18      144.90      142.52      2.74 o 
   1   5  18      178.76      168.17      1.84 o 
   2   5  18       18.04       20.06      0.60 o 
   3   5  18       72.05       67.24      0.96 o 
   4   5  18        5.30        5.62      0.41 o 
   5   5  18        7.57        8.34      0.41 o 
   0   6  18        2.89        2.33      0.77 o 
   1   6  18       36.89       36.63      0.79 o 
   2   6  18       46.74       45.94      0.82 o 
   3   6  18       48.92       42.33      0.76 o 
   4   6  18       22.76       24.37      0.82 o 
   5   6  18        1.75        1.69      0.36 o 
   0   7  18      160.54      146.36      3.85 o 
   1   7  18        8.20        8.75      0.46 o 
   2   7  18       20.43       18.77      0.59 o 
   3   7  18       14.79       15.99      0.95 o 
   4   7  18       20.57       20.66      0.59 o 
   0   8  18        1.81        3.22      0.73 o 
   1   8  18       44.75       41.14      1.22 o 
   2   8  18        4.38        4.08      0.45 o 
   3   8  18       49.61       48.19      2.02 o 
   4   8  18        1.46        1.95      0.43 o 
   0   9  18        2.43        3.22      0.58 o 
   1   9  18        1.76        2.66      0.39 o 
   2   9  18        8.74        9.15      0.89 o 
   3   9  18        4.05        4.40      0.84 o 
   0  10  18        3.51        3.70      0.66 o 
   1  10  18       18.91       20.15      0.84 o 
   1   0  19      268.70      263.61      3.51 o 
   2   0  19        1.78        2.36      0.33 o 
   3   0  19        3.62        5.29      0.65 o 
   4   0  19        1.68        2.16      0.31 o 
   5   0  19        1.84        0.92      0.55 o 
   6   0  19        6.26        5.31      0.75 o 
   0   1  19      102.86       94.97      1.54 o 
   1   1  19      156.67      145.84      1.52 o 
   2   1  19      523.07      507.32      4.68 o 
   3   1  19        9.09        8.97      0.28 o 
   4   1  19      143.68      126.09      2.25 o 
   5   1  19       13.86       15.88      0.51 o 
   6   1  19        8.11        8.58      0.61 o 
   0   2  19      164.92      154.49      1.88 o 
   1   2  19       22.94       24.35      0.46 o 
   2   2  19      214.57      203.90      2.02 o 
   3   2  19      107.98      103.08      1.18 o 
   4   2  19        4.55        3.71      0.35 o 
   5   2  19        3.09        2.46      0.32 o 
   6   2  19        5.50        6.15      0.58 o 
   0   3  19      171.72      161.45      2.74 o 
   1   3  19      282.15      271.40      2.88 o 
   2   3  19      133.12      118.54      1.60 o 
   3   3  19        6.43        5.61      0.33 o 
   4   3  19       32.01       32.49      0.81 o 
   5   3  19       34.22       36.05      0.90 o 
   6   3  19        1.43        1.82      0.50 o 
   0   4  19       98.46       99.83      1.56 o 
   1   4  19      365.75      351.92      3.32 o 
   2   4  19       83.99       83.57      1.12 o 
   3   4  19       68.23       63.64      0.91 o 
   4   4  19        7.77        6.83      0.41 o 
   5   4  19        3.60        3.78      0.34 o 
   6   4  19        2.67        3.47      0.43 o 
   0   5  19        0.48        0.76      0.46 o 
   1   5  19        3.26        3.62      0.29 o 
   2   5  19      364.36      338.85      3.81 o 
   3   5  19       14.80       15.04      0.48 o 
   4   5  19       19.71       19.97      0.62 o 
   5   5  19        1.78        1.98      0.33 o 
   0   6  19       77.55       71.96      1.97 o 
   1   6  19        3.55        3.51      0.37 o 
   2   6  19        0.18        0.45      0.27 o 
   3   6  19        9.17        9.27      0.42 o 
   4   6  19        1.34        2.25      0.40 o 
   5   6  19        0.82       -0.08      0.34 o 
   0   7  19        4.45        6.23      0.79 o 
   1   7  19       30.54       28.96      0.86 o 
   2   7  19        2.70        2.85      0.37 o 
   3   7  19        7.19        8.51      0.47 o 
   4   7  19        4.12        4.63      0.49 o 
   0   8  19       40.78       42.31      1.75 o 
   1   8  19        2.73        2.90      0.42 o 
   2   8  19        1.30        0.66      0.41 o 
   3   8  19        7.05        8.25      0.60 o 
   4   8  19        7.98        8.52      0.55 o 
   0   9  19       25.86       24.95      0.99 o 
   1   9  19       24.88       26.44      0.88 o 
   2   9  19        7.58        8.20      0.61 o 
   3   9  19       12.00       15.49      0.73 o 
   0  10  19       12.65       10.35      0.80 o 
   1  10  19        7.60       11.65      0.70 o 
   0   0  20        8.44        7.59      0.69 o 
   1   0  20        1.58        1.56      0.36 o 
   2   0  20       12.14       12.79      0.49 o 
   3   0  20      429.12      437.16      5.36 o 
   4   0  20       50.99       46.63      0.89 o 
   5   0  20        0.07       -0.46      0.35 o 
   6   0  20        2.94        2.54      0.66 o 
   0   1  20       51.55       47.69      1.02 o 
   1   1  20       77.91       79.35      0.98 o 
   2   1  20       41.32       42.71      0.78 o 
   3   1  20       68.07       64.56      0.76 o 
   4   1  20       46.44       40.83      0.74 o 
   5   1  20        3.54        3.26      0.31 o 
   6   1  20        0.61       -0.09      0.66 o 
   0   2  20       39.95       36.87      0.83 o 
   1   2  20      233.04      221.21      2.09 o 
   2   2  20      131.22      127.49      1.56 o 
   3   2  20        7.26        8.46      0.34 o 
   4   2  20        5.36        4.76      0.51 o 
   5   2  20        8.25        7.89      0.42 o 
   6   2  20       22.60       22.43      0.98 o 
   0   3  20      171.32      163.73      2.81 o 
   1   3  20       76.49       80.19      1.36 o 
   2   3  20       11.55       13.27      0.49 o 
   3   3  20        5.21        5.74      0.34 o 
   4   3  20       37.15       34.58      0.85 o 
   5   3  20        8.72       10.47      0.47 o 
   6   3  20       10.67       11.71      0.53 o 
   0   4  20       70.28       67.39      1.19 o 
   1   4  20      560.22      531.87      4.88 o 
   2   4  20       15.84       16.69      0.56 o 
   3   4  20       68.14       66.40      0.99 o 
   4   4  20        2.23        2.03      0.34 o 
   5   4  20        4.90        5.16      0.37 o 
   0   5  20       83.30       73.48      1.50 o 
   1   5  20       74.28       68.73      0.92 o 
   2   5  20       15.97       18.03      0.46 o 
   3   5  20       31.83       29.41      0.60 o 
   4   5  20       27.45       25.95      0.69 o 
   5   5  20        9.16        8.99      0.55 o 
   0   6  20        0.49        0.25      0.40 o 
   1   6  20       78.75       76.54      1.08 o 
   2   6  20       75.72       74.22      0.98 o 
   3   6  20       15.81       14.55      0.48 o 
   4   6  20        7.34        8.18      0.53 o 
   5   6  20        1.67        1.44      0.36 o 
   0   7  20        3.85        3.44      0.69 o 
   1   7  20        1.24        1.19      0.43 o 
   2   7  20       16.35       18.39      0.53 o 
   3   7  20        2.27        2.37      0.38 o 
   4   7  20       11.03       10.42      0.59 o 
   0   8  20        3.45        5.29      0.83 o 
   1   8  20        0.40        0.82      0.41 o 
   2   8  20        6.80        6.96      0.55 o 
   3   8  20        8.65        9.35      0.51 o 
   0   9  20       16.75       16.60      1.27 o 
   1   9  20       13.49       13.60      0.91 o 
   2   9  20       15.37       16.40      1.17 o 
   1   0  21      193.92      158.14      2.57 o 
   2   0  21       29.34       23.44      1.09 o 
   3   0  21       73.46       65.84      1.20 o 
   4   0  21        9.83        8.87      0.53 o 
   5   0  21        8.97        7.24      0.48 o 
   6   0  21        0.33        0.43      0.65 o 
   0   1  21        0.20        1.75      0.52 o 
   1   1  21      241.24      221.69      2.31 o 
   2   1  21        2.07        3.00      0.28 o 
   3   1  21      104.64       97.03      1.17 o 
   4   1  21       11.64       10.92      0.43 o 
   5   1  21        1.59        0.27      0.28 o 
   6   1  21        5.84        6.39      0.56 o 
   0   2  21      200.73      186.39      2.24 o 
   1   2  21      220.64      211.55      2.03 o 
   2   2  21      161.16      149.77      1.78 o 
   3   2  21        6.60        6.41      0.31 o 
   4   2  21       29.38       27.13      0.65 o 
   5   2  21       30.58       28.41      0.64 o 
   6   2  21        1.00        1.18      0.43 o 
   0   3  21      130.08      114.43      2.17 o 
   1   3  21      200.04      177.36      2.03 o 
   2   3  21      293.39      279.32      3.27 o 
   3   3  21      214.18      208.27      2.29 o 
   4   3  21       14.48       15.12      0.58 o 
   5   3  21        6.30        6.54      0.41 o 
   6   3  21        3.35        3.07      0.41 o 
   0   4  21       63.29       57.69      1.10 o 
   1   4  21       15.20       15.34      0.73 o 
   2   4  21      111.91      104.45      1.51 o 
   3   4  21       16.92       18.22      0.55 o 
   4   4  21        1.87        1.35      0.34 o 
   5   4  21       10.67       12.80      0.56 o 
   0   5  21       84.30       81.45      2.29 o 
   1   5  21       18.82       18.80      0.50 o 
   2   5  21       11.93       11.32      0.46 o 
   3   5  21       15.65       15.84      0.49 o 
   4   5  21        2.37        3.28      0.41 o 
   5   5  21        0.52        0.89      0.40 o 
   0   6  21        2.49        1.77      0.44 o 
   1   6  21       30.14       29.65      0.71 o 
   2   6  21       15.52       14.75      0.46 o 
   3   6  21       29.38       32.27      0.66 o 
   4   6  21       16.21       14.97      0.64 o 
   0   7  21        2.76        1.93      0.69 o 
   1   7  21       42.50       40.64      0.86 o 
   2   7  21       14.76       15.05      0.49 o 
   3   7  21       32.48       34.53      0.76 o 
   4   7  21        5.50        6.86      0.92 o 
   0   8  21        3.92        2.30      0.77 o 
   1   8  21        6.95        7.12      0.64 o 
   2   8  21        8.04        7.57      0.50 o 
   3   8  21        0.05       -0.16      0.38 o 
   0   9  21        4.74        5.23      0.92 o 
   1   9  21        4.62        4.89      0.55 o 
   2   9  21        4.83        5.98      1.04 o 
   0   0  22      204.36      196.08      3.95 o 
   1   0  22       89.97       90.73      1.56 o 
   2   0  22       11.51       13.68      0.65 o 
   3   0  22       98.75       87.37      1.46 o 
   4   0  22        0.03       -0.04      0.28 o 
   5   0  22       23.39       19.64      0.67 o 
   6   0  22        8.39        7.47      0.93 o 
   0   1  22       45.31       48.15      1.06 o 
   1   1  22        9.05       10.75      0.48 o 
   2   1  22      143.00      140.73      1.57 o 
   3   1  22       23.92       20.69      0.51 o 
   4   1  22        7.39        9.41      0.43 o 
   5   1  22        2.50        3.77      0.33 o 
   6   1  22        8.66        7.96      0.74 o 
   0   2  22        0.58        1.12      0.32 o 
   1   2  22       66.63       66.77      0.88 o 
   2   2  22       87.78       89.87      1.23 o 
   3   2  22       44.70       42.01      0.68 o 
   4   2  22       82.55       79.29      1.15 o 
   5   2  22        9.78        9.17      0.42 o 
   6   2  22        0.99        1.61      0.44 o 
   0   3  22       55.99       51.55      1.46 o 
   1   3  22       37.14       33.24      0.84 o 
   2   3  22      188.95      178.89      3.17 o 
   3   3  22       22.84       22.23      0.57 o 
   4   3  22        7.40        8.90      0.49 o 
   5   3  22        2.01        1.91      0.59 o 
   0   4  22       31.46       29.87      0.77 o 
   1   4  22       62.96       58.11      0.83 o 
   2   4  22       79.65       75.65      1.45 o 
   3   4  22       26.82       27.47      0.65 o 
   4   4  22       14.20       15.76      0.54 o 
   5   4  22        3.11        3.35      0.42 o 
   0   5  22      120.25      122.49      2.12 o 
   1   5  22       45.62       43.00      1.11 o 
   2   5  22        4.25        4.03      0.36 o 
   3   5  22       20.29       19.81      0.53 o 
   4   5  22        8.11        8.66      0.48 o 
   5   5  22       13.34       13.34      0.65 o 
   0   6  22       17.77       15.94      0.74 o 
   1   6  22        8.73        9.05      0.45 o 
   2   6  22       25.17       24.96      0.69 o 
   3   6  22        1.22        0.93      0.33 o 
   4   6  22       15.86       16.61      0.65 o 
   0   7  22       47.42       47.77      1.78 o 
   1   7  22        4.04        3.81      0.41 o 
   2   7  22        2.26        2.26      0.33 o 
   3   7  22        5.69        6.31      0.49 o 
   4   7  22        2.72        2.10      0.45 o 
   0   8  22        7.65        7.57      0.91 o 
   1   8  22       26.02       25.44      0.81 o 
   2   8  22        4.62        5.19      0.46 o 
   3   8  22       12.39       15.45      0.60 o 
   0   9  22       14.57       15.09      1.23 o 
   1   9  22       11.77       13.18      1.13 o 
   2   9  22       21.02       27.47      0.80 o 
   1   0  23       19.66       13.78      0.83 o 
   2   0  23       94.68       83.02      2.41 o 
   3   0  23        2.40        2.51      0.40 o 
   4   0  23        1.61        1.36      0.47 o 
   5   0  23        0.48        0.51      0.43 o 
   6   0  23        7.40       11.10      1.03 o 
   0   1  23        0.18        1.07      0.38 o 
   1   1  23       16.69       11.82      0.41 o 
   2   1  23      412.43      372.55      3.58 o 
   3   1  23        4.56        3.70      0.31 o 
   4   1  23       13.24       11.43      0.45 o 
   5   1  23        5.98        5.11      0.65 o 
   0   2  23      161.04      135.37      1.73 o 
   1   2  23      157.65      143.78      1.49 o 
   2   2  23       31.36       28.60      0.74 o 
   3   2  23       47.58       45.58      0.72 o 
   4   2  23       55.27       54.29      0.93 o 
   5   2  23        6.62        7.98      0.52 o 
   0   3  23       25.94       28.57      1.47 o 
   1   3  23      139.42      133.55      1.91 o 
   2   3  23       20.84       22.00      0.62 o 
   3   3  23       14.89       14.30      0.48 o 
   4   3  23       10.02        9.43      0.51 o 
   5   3  23        2.70        3.84      0.48 o 
   0   4  23       81.83       78.14      1.36 o 
   1   4  23       24.91       24.18      0.62 o 
   2   4  23       69.46       67.04      1.14 o 
   3   4  23       43.02       40.35      0.77 o 
   4   4  23        5.87        6.08      0.43 o 
   5   4  23        2.34        1.31      0.47 o 
   0   5  23       48.27       46.06      1.12 o 
   1   5  23        5.34        5.29      0.36 o 
   2   5  23        1.84        1.53      0.32 o 
   3   5  23       40.97       41.00      0.74 o 
   4   5  23       75.04       77.48      1.19 o 
   5   5  23        8.80       10.10      0.60 o 
   0   6  23       21.40       22.37      1.41 o 
   1   6  23       51.84       44.82      0.98 o 
   2   6  23        1.14        1.38      0.33 o 
   3   6  23       10.51       10.59      0.49 o 
   4   6  23        3.47        3.69      0.46 o 
   0   7  23       19.39       19.74      0.99 o 
   1   7  23        6.14        6.58      0.46 o 
   2   7  23        6.82        7.39      0.46 o 
   3   7  23        1.17        1.27      0.38 o 
   0   8  23       39.23       38.48      1.87 o 
   1   8  23        0.27        0.40      0.40 o 
   2   8  23        9.43       11.72      0.72 o 
   3   8  23        5.01        6.70      0.74 o 
   0   9  23        2.58        2.38      0.67 o 
   1   9  23        7.47        9.67      0.61 o 
   0   0  24      111.22       92.59      2.81 o 
   1   0  24        9.09        7.25      0.52 o 
   2   0  24        6.40        6.68      0.46 o 
   3   0  24      110.80      109.25      1.72 o 
   4   0  24       14.45       10.43      0.72 o 
   5   0  24        0.58        0.43      0.48 o 
   0   1  24       62.60       63.84      1.41 o 
   1   1  24       17.89       14.53      0.50 o 
   2   1  24       27.34       29.44      0.70 o 
   3   1  24       21.22       18.09      0.49 o 
   4   1  24        3.04        3.85      0.35 o 
   5   1  24        8.86        9.80      0.43 o 
   0   2  24       35.04       31.50      0.63 o 
   1   2  24       36.69       32.06      0.58 o 
   2   2  24       16.31       15.32      0.62 o 
   3   2  24       31.57       32.88      0.62 o 
   4   2  24       25.20       26.44      0.87 o 
   5   2  24        6.18        4.74      0.49 o 
   0   3  24      276.65      243.95      4.00 o 
   1   3  24      206.06      198.31      2.61 o 
   2   3  24        2.24        2.45      0.34 o 
   3   3  24       10.84       11.09      0.45 o 
   4   3  24        6.72        7.75      0.49 o 
   5   3  24        1.63        1.24      0.44 o 
   0   4  24       16.24       14.34      0.60 o 
   1   4  24       14.43       14.58      0.77 o 
   2   4  24       49.26       45.95      0.93 o 
   3   4  24        0.84        0.61      0.39 o 
   4   4  24       18.31       16.43      0.59 o 
   5   4  24        4.99        5.27      0.49 o 
   0   5  24       34.71       33.15      1.17 o 
   1   5  24        7.89        7.62      0.37 o 
   2   5  24        1.91        1.50      0.33 o 
   3   5  24       12.62       12.98      0.48 o 
   4   5  24       46.53       51.55      0.96 o 
   0   6  24        3.06        3.31      0.63 o 
   1   6  24        0.68        0.38      0.33 o 
   2   6  24        0.95        0.36      0.33 o 
   3   6  24       18.24       18.16      0.56 o 
   4   6  24        9.25        8.06      0.54 o 
   0   7  24       11.96        8.66      0.75 o 
   1   7  24       14.44       14.01      0.62 o 
   2   7  24        1.51        2.18      0.38 o 
   3   7  24        9.73       11.25      0.52 o 
   0   8  24       19.41       23.71      2.33 o 
   1   8  24        3.43        3.89      0.48 o 
   2   8  24        2.23        2.56      0.43 o 
   0   9  24        0.73        1.40      0.67 o 
   1   0  25      461.38      411.34      5.39 o 
   2   0  25       21.85       19.84      0.62 o 
   3   0  25       41.45       39.89      0.93 o 
   4   0  25        3.03        2.27      0.51 o 
   5   0  25        0.11       -0.71      0.67 o 
   0   1  25       12.82       13.07      0.63 o 
   1   1  25       19.98       20.77      0.56 o 
   2   1  25       71.21       61.56      0.90 o 
   3   1  25       20.36       21.38      0.54 o 
   4   1  25       23.14       24.15      0.62 o 
   5   1  25       29.11       31.46      0.82 o 
   0   2  25        1.07        1.16      0.25 o 
   1   2  25       20.01       16.50      0.44 o 
   2   2  25       27.81       24.46      0.63 o 
   3   2  25       58.38       54.01      0.81 o 
   4   2  25       22.48       21.48      0.62 o 
   5   2  25        5.13        3.57      0.48 o 
   0   3  25       18.80       22.39      1.00 o 
   1   3  25        5.03        5.66      0.63 o 
   2   3  25        3.34        3.61      0.36 o 
   3   3  25       43.71       44.85      0.80 o 
   4   3  25       32.74       33.77      0.92 o 
   5   3  25        1.68        2.15      0.49 o 
   0   4  25        9.21       10.81      0.57 o 
   1   4  25      142.24      137.31      1.74 o 
   2   4  25        2.81        3.54      0.40 o 
   3   4  25        0.87        0.29      0.34 o 
   4   4  25        0.84        0.36      0.37 o 
   5   4  25       10.28       12.04      0.59 o 
   0   5  25       55.96       56.92      1.87 o 
   1   5  25       13.00       12.62      0.44 o 
   2   5  25        0.27       -0.01      0.30 o 
   3   5  25       15.86       15.06      0.51 o 
   4   5  25       17.55       18.97      0.65 o 
   0   6  25        9.94       10.65      0.64 o 
   1   6  25       12.81       14.06      0.56 o 
   2   6  25       12.98       13.70      0.64 o 
   3   6  25        0.90        0.40      0.34 o 
   4   6  25        3.56        2.77      0.48 o 
   0   7  25        1.11        0.87      0.55 o 
   1   7  25       12.96       12.43      0.61 o 
   2   7  25        1.10        0.46      0.37 o 
   3   7  25       12.65       14.84      0.64 o 
   0   8  25        1.23        2.78      0.65 o 
   1   8  25        2.00        2.68      0.58 o 
   2   8  25        6.53        6.61      0.57 o 
   0   0  26        0.69        0.59      1.01 o 
   1   0  26        9.84       15.80      0.87 o 
   2   0  26        2.16        2.14      0.34 o 
   3   0  26        4.32        5.36      0.46 o 
   4   0  26        0.56       -0.19      0.47 o 
   5   0  26       18.41       18.91      0.87 o 
   0   1  26      143.79      122.85      2.07 o 
   1   1  26       19.05       15.53      0.50 o 
   2   1  26        1.17        1.64      0.28 o 
   3   1  26       65.26       63.06      0.92 o 
   4   1  26       19.53       18.97      0.57 o 
   5   1  26       17.37       18.53      1.06 o 
   0   2  26       62.20       57.59      1.27 o 
   1   2  26       24.52       24.20      0.52 o 
   2   2  26       11.61       10.29      0.45 o 
   3   2  26        5.18        5.03      0.33 o 
   4   2  26       19.56       22.94      0.75 o 
   5   2  26        2.63        1.36      0.48 o 
   0   3  26       52.36       54.68      1.47 o 
   1   3  26       17.03       16.00      0.66 o 
   2   3  26       33.90       33.05      0.77 o 
   3   3  26       38.57       40.19      0.77 o 
   4   3  26        9.05       11.65      0.57 o 
   5   3  26        3.70        4.99      0.55 o 
   0   4  26       98.02       98.54      1.65 o 
   1   4  26       10.57       10.87      0.48 o 
   2   4  26        1.64        1.93      0.38 o 
   3   4  26        0.21        0.17      0.34 o 
   4   4  26        2.86        2.08      0.39 o 
   0   5  26       14.34       13.81      0.70 o 
   1   5  26       23.88       21.28      0.56 o 
   2   5  26       24.32       25.49      0.66 o 
   3   5  26        5.44        5.09      0.39 o 
   4   5  26       26.08       24.45      0.72 o 
   0   6  26        1.36        1.04      0.45 o 
   1   6  26        8.23        8.55      0.49 o 
   2   6  26        4.42        4.18      0.41 o 
   3   6  26        3.55        4.02      0.40 o 
   0   7  26       32.95       34.27      1.58 o 
   1   7  26        6.78        7.66      0.77 o 
   2   7  26        0.99        0.95      0.41 o 
   3   7  26        3.92        3.98      0.49 o 
   0   8  26        2.35        3.07      1.29 o 
   1   8  26       10.86       10.99      0.64 o 
   1   0  27        5.30        5.86      0.54 o 
   2   0  27       33.57       33.45      0.80 o 
   3   0  27       18.55       18.02      0.69 o 
   4   0  27        0.09        0.03      0.51 o 
   5   0  27       40.72       50.78      3.86 o 
   0   1  27        0.01        1.37      0.45 o 
   1   1  27        9.39        8.30      0.41 o 
   2   1  27       26.24       25.53      0.59 o 
   3   1  27        2.53        2.53      0.32 o 
   4   1  27        2.49        3.22      0.51 o 
   5   1  27        5.30        4.60      0.86 o 
   0   2  27      157.05      142.40      2.31 o 
   1   2  27        9.14        9.10      0.40 o 
   2   2  27       16.65       16.57      0.69 o 
   3   2  27       18.05       15.92      0.48 o 
   4   2  27       14.68       14.75      0.56 o 
   5   2  27       20.79       20.65      1.56 o 
   0   3  27        0.06       -0.31      0.72 o 
   1   3  27       50.81       48.56      1.09 o 
   2   3  27        3.76        3.66      0.38 o 
   3   3  27        2.44        1.72      0.34 o 
   4   3  27       12.83       11.80      0.59 o 
   0   4  27       41.02       39.67      1.47 o 
   1   4  27       20.25       20.07      0.61 o 
   2   4  27        1.94        2.51      0.47 o 
   3   4  27       13.02       13.47      0.59 o 
   4   4  27        2.73        1.71      0.39 o 
   0   5  27       10.07       10.74      0.65 o 
   1   5  27        4.51        5.03      0.37 o 
   2   5  27       51.79       56.70      1.00 o 
   3   5  27        0.59        0.23      0.33 o 
   4   5  27        5.33        5.88      0.50 o 
   0   6  27       11.64       10.95      1.03 o 
   1   6  27        6.46        7.68      0.48 o 
   2   6  27        0.16       -0.24      0.35 o 
   3   6  27        9.17        8.83      0.50 o 
   0   7  27       14.80       15.84      0.99 o 
   1   7  27        1.50        0.75      0.41 o 
   2   7  27        0.87        0.17      0.39 o 
   0   8  27        2.01        2.11      0.68 o 
   0   0  28       27.51       21.66      1.17 o 
   1   0  28       45.52       43.39      1.32 o 
   2   0  28       13.34       12.32      0.55 o 
   3   0  28       21.82       21.79      0.74 o 
   4   0  28        4.39        3.43      0.60 o 
   5   0  28       12.84       18.74      1.85 o 
   0   1  28       13.38       14.06      0.70 o 
   1   1  28       29.48       30.70      0.67 o 
   2   1  28        5.53        5.27      0.35 o 
   3   1  28        3.21        2.70      0.33 o 
   4   1  28       31.07       33.54      0.96 o 
   0   2  28       31.70       31.96      0.98 o 
   1   2  28       16.11       15.92      0.49 o 
   2   2  28       43.50       42.77      1.03 o 
   3   2  28       31.85       33.87      0.79 o 
   4   2  28       36.99       33.33      0.78 o 
   0   3  28        1.22        1.18      0.59 o 
   1   3  28        1.43        1.32      0.45 o 
   2   3  28        2.00        2.12      0.36 o 
   3   3  28       25.08       27.98      0.68 o 
   4   3  28        3.47        4.05      0.47 o 
   0   4  28       11.52       13.17      1.15 o 
   1   4  28       38.00       40.12      0.84 o 
   2   4  28        1.85        2.30      0.42 o 
   3   4  28       28.68       30.64      0.74 o 
   4   4  28        0.85        0.41      0.40 o 
   0   5  28        0.07       -0.02      0.43 o 
   1   5  28       49.01       50.34      0.95 o 
   2   5  28        5.60        6.70      0.45 o 
   3   5  28       16.18       17.56      0.61 o 
   0   6  28        0.00        0.30      0.53 o 
   1   6  28        4.90        4.73      0.44 o 
   2   6  28        1.81        1.92      0.40 o 
   3   6  28        6.46        7.03      0.49 o 
   0   7  28        1.80        2.58      0.87 o 
   1   7  28        0.12        0.26      0.40 o 
   2   7  28        8.09        8.78      0.68 o 
   1   0  29        5.47        4.56      0.54 o 
   2   0  29        1.93        0.74      0.52 o 
   3   0  29        0.04       -0.36      0.37 o 
   4   0  29        1.77        2.29      0.59 o 
   0   1  29       11.62       12.50      0.69 o 
   1   1  29        7.97        7.21      0.41 o 
   2   1  29        5.49        5.20      0.36 o 
   3   1  29        0.55        0.00      0.31 o 
   4   1  29        3.41        3.00      0.51 o 
   0   2  29      100.45       97.07      1.82 o 
   1   2  29        9.21        9.79      0.43 o 
   2   2  29       11.58       12.97      0.66 o 
   3   2  29        4.39        4.21      0.43 o 
   4   2  29        0.60        1.14      0.40 o 
   0   3  29        7.64        8.15      0.82 o 
   1   3  29        7.41        6.75      0.55 o 
   2   3  29        6.19        5.80      0.44 o 
   3   3  29        5.70        7.19      0.43 o 
   4   3  29        0.50        0.23      0.44 o 
   0   4  29       27.78       28.34      0.85 o 
   1   4  29        1.69        2.04      0.37 o 
   2   4  29        4.16        3.84      0.45 o 
   3   4  29        1.21        0.04      0.57 o 
   4   4  29        1.23        1.50      0.42 o 
   0   5  29        0.01       -0.81      0.57 o 
   1   5  29        7.72        8.16      0.47 o 
   2   5  29       10.45       12.06      0.53 o 
   3   5  29        1.89        2.25      0.45 o 
   0   6  29        0.44        0.80      0.57 o 
   1   6  29        5.08        6.22      0.49 o 
   2   6  29        6.83        8.21      0.50 o 
   0   7  29        0.19        0.31      1.24 o 
   1   7  29        0.86        1.00      0.45 o 
   0   0  30        7.62        8.24      0.88 o 
   1   0  30        3.28        2.99      0.53 o 
   2   0  30        2.50        1.54      0.59 o 
   3   0  30        0.01        0.60      0.46 o 
   4   0  30        7.70        9.71      0.83 o 
   0   1  30       10.02       11.36      1.00 o 
   1   1  30       10.73        9.62      0.46 o 
   2   1  30        2.24        1.52      0.32 o 
   3   1  30        3.44        4.58      0.38 o 
   4   1  30        9.10       12.10      0.71 o 
   0   2  30       88.46       95.77      1.83 o 
   1   2  30       15.90       15.53      0.51 o 
   2   2  30        0.49        0.50      0.44 o 
   3   2  30        5.78        7.93      0.50 o 
   4   2  30        5.18        4.75      0.49 o 
   0   3  30       98.28       94.71      2.14 o 
   1   3  30        1.77        1.35      0.48 o 
   2   3  30       32.68       35.30      0.89 o 
   3   3  30       18.60       19.54      1.15 o 
   4   3  30        5.33        6.68      0.59 o 
   0   4  30       21.46       24.09      0.90 o 
   1   4  30       16.42       15.64      0.51 o 
   2   4  30        0.38        0.67      0.42 o 
   3   4  30        1.82        2.06      0.52 o 
   0   5  30        0.08        0.40      0.50 o 
   1   5  30       20.45       19.85      0.63 o 
   2   5  30       11.89       16.57      0.72 o 
   3   5  30       13.03       13.19      0.97 o 
   0   6  30        2.33        2.06      0.63 o 
   1   6  30       10.94       10.87      0.56 o 
   2   6  30        6.54        7.39      0.50 o 
   1   0  31        3.54        4.87      0.57 o 
   2   0  31        1.07        1.03      0.59 o 
   3   0  31       12.65       11.46      0.74 o 
   4   0  31        1.54        2.15      0.77 o 
   0   1  31        3.25        3.42      0.57 o 
   1   1  31       13.99       13.33      0.62 o 
   2   1  31        5.38        6.61      0.41 o 
   3   1  31        3.79        3.68      0.37 o 
   4   1  31        3.04        3.90      0.62 o 
   0   2  31       26.93       25.88      0.97 o 
   1   2  31       12.89       13.91      0.62 o 
   2   2  31        1.99        1.44      0.48 o 
   3   2  31        3.36        3.83      0.45 o 
   4   2  31        0.14       -0.56      0.44 o 
   0   3  31       11.74       13.74      0.91 o 
   1   3  31        6.77        6.94      0.44 o 
   2   3  31        2.03        1.78      0.42 o 
   3   3  31        2.49        2.23      0.55 o 
   0   4  31       62.61       62.38      1.45 o 
   1   4  31       14.53       15.12      0.53 o 
   2   4  31        5.45        5.97      0.65 o 
   3   4  31        3.75        3.39      0.55 o 
   0   5  31       38.83       40.73      2.03 o 
   1   5  31        0.94        0.64      0.38 o 
   2   5  31       16.50       16.85      0.63 o 
   0   6  31        0.80        0.23      0.60 o 
   1   6  31        0.92        0.80      0.47 o 
   0   0  32        2.09        1.34      0.74 o 
   1   0  32        3.23        4.36      0.63 o 
   2   0  32        2.60        2.62      0.64 o 
   3   0  32        1.20        0.78      0.50 o 
   0   1  32        3.37        3.51      0.57 o 
   1   1  32        3.70        3.26      0.43 o 
   2   1  32        5.48        4.29      0.42 o 
   3   1  32        0.24       -0.11      0.33 o 
   0   2  32        2.74        3.35      0.59 o 
   1   2  32       28.23       28.22      0.85 o 
   2   2  32        0.44        0.27      0.49 o 
   3   2  32        2.93        2.06      0.73 o 
   0   3  32       26.68       28.71      1.25 o 
   1   3  32       19.07       20.63      0.79 o 
   2   3  32        0.06       -0.48      0.38 o 
   3   3  32        0.25        1.07      0.54 o 
   0   4  32        3.18        3.62      0.55 o 
   1   4  32       28.15       30.55      0.69 o 
   2   4  32        5.36        6.27      0.56 o 
   0   5  32       40.53       38.82      1.36 o 
   1   5  32        2.83        3.37      0.42 o 
   2   5  32       16.62       18.81      0.71 o 
   1   0  33       14.62       20.15      0.93 o 
   2   0  33       11.45       10.73      0.88 o 
   3   0  33        8.21       10.42      0.79 o 
   0   1  33        1.56        1.69      0.61 o 
   1   1  33       12.76       14.59      0.78 o 
   2   1  33       23.45       25.24      0.73 o 
   3   1  33        2.54        3.61      0.47 o 
   0   2  33        5.90        8.04      0.70 o 
   1   2  33       34.01       38.16      0.99 o 
   2   2  33       20.92       20.95      0.91 o 
   3   2  33       11.43       14.14      1.19 o 
   0   3  33        9.24        8.80      1.02 o 
   1   3  33        6.27        8.79      0.51 o 
   2   3  33       13.88       15.41      1.08 o 
   0   4  33        0.73        0.64      0.51 o 
   1   4  33        8.52        8.75      0.46 o 
   2   4  33       12.35       14.26      0.74 o 
   0   5  33        2.86        2.61      0.64 o 
   1   5  33        7.18        8.26      0.53 o 
   0   0  34        0.53        0.16      1.30 o 
   1   0  34        0.01       -0.47      0.60 o 
   2   0  34        4.99        4.10      0.76 o 
   3   0  34        4.45        6.47      0.74 o 
   0   1  34       37.15       36.75      1.19 o 
   1   1  34        2.24        2.55      0.46 o 
   2   1  34        9.84       12.56      0.59 o 
   0   2  34        8.92       10.83      0.92 o 
   1   2  34       31.35       32.95      0.96 o 
   2   2  34        0.15        0.63      0.55 o 
   0   3  34       12.18       12.46      0.99 o 
   1   3  34       18.92       21.33      0.89 o 
   2   3  34       12.18       13.08      1.16 o 
   0   4  34        2.37        1.67      0.54 o 
   1   4  34        1.16        1.24      0.38 o 
   1   0  35       38.69       43.78      1.49 o 
   2   0  35        3.08        2.58      0.82 o 
   0   1  35        1.90        2.32      0.62 o 
   1   1  35        2.47        1.65      0.46 o 
   2   1  35       36.02       42.86      1.09 o 
   0   2  35       89.32      106.02      2.48 o 
   1   2  35       17.72       21.50      1.12 o 
   2   2  35        8.97       11.04      0.94 o 
   0   3  35       20.13       23.55      1.48 o 
   1   3  35       17.89       18.90      1.00 o 
   0   0  36        7.92        8.91      1.92 o 
   1   0  36        0.02        0.64      0.77 o 
   0   1  36        0.04        0.56      0.68 o 
   1   1  36        8.44        8.32      0.73 o 
   0   2  36        2.97        4.50      0.99 o 
   1   2  36       45.96       51.13      1.62 o 
                                                 
